# Supplementary material for: A systems level approach to temporal expression dynamics in Drosophila reveals clusters of long term memory genes
Source: PLoS Genet. 2017 Oct 30;13(10):e1007054. doi: 10.1371/journal.pgen.1007054 (PMC5679645; doi:10.1371/journal.pgen.1007054)
Supplement: S1 Table — Genes listed have and FDR = < 0.05 and minimum log2 fold change magnitude of 2. (XLSX) [file pgen.1007054.s004.xlsx]

## Sheet: S1_Table
FBgn	Gene Name	Log(FC)	FDR
FBgn0000078	Amy-d	3.88904	4.88e-24
FBgn0000079	Amy-p	5.77417	1.6e-31
FBgn0000276	CecA1	2.16299	0.00528674
FBgn0002569	Mal-A2	2.60382	0.0449893
FBgn0002570	Mal-A1	3.39596	0.000102236
FBgn0002578	Kaz-m1	5.12075	6.16e-27
FBgn0003863	alphaTry	7.30861	1.45e-10
FBgn0004228	mex1	3.5319	1.02e-07
FBgn0004240	DptA	2.04298	0.0139598
FBgn0004389	bnk	4.63127	0.049081
FBgn0004429	LysP	-2.74867	0.00528674
FBgn0004842	RYa-R	3.41684	1.25e-07
FBgn0010357	betaTry	6.39743	1.12e-05
FBgn0010388	Dro	2.24717	8.4e-05
FBgn0010423	TpnC47D	2.29557	0.0321953
FBgn0011554	etaTry	3.17728	0.00512213
FBgn0014454	Acp1	2.34198	0.000302798
FBgn0015336	CG15865	3.38083	5.18e-14
FBgn0020880	CG7179	3.12473	0.000741413
FBgn0022700	Cht4	4.26266	4.41e-06
FBgn0023197	Jon74E	2.2035	0.00966668
FBgn0025383	CG14780	2.86306	4.22e-09
FBgn0028381	Decay	2.55406	7.21e-06
FBgn0028518	CG18480	3.65273	6.19e-13
FBgn0028519	hll	2.13579	6.11e-05
FBgn0028583	lcs	-2.03494	1.03e-18
FBgn0028950	CG15255	4.67686	0.0104609
FBgn0029091	CS-2	2.35664	2.03e-13
FBgn0029827	CG6048	4.70026	2.22e-07
FBgn0029948	CheA7a	3.79106	7.08e-05
FBgn0030569	CG9411	2.9228	0.000156405
FBgn0030928	CG15044	3.51013	2.04e-08
FBgn0030929	CG15043	6.7343	4.88e-24
FBgn0030984	tgy	3.74798	2.48e-10
FBgn0031033	CG14219	5.04067	0.0390585
FBgn0031034	CG14205	5.38428	0.00165363
FBgn0031176	CG1678	-4.16795	0.00422857
FBgn0031277	CG13947	-5.02548	0.00579938
FBgn0031735	CG11029	2.29848	6.05e-16
FBgn0032049	Bace	6.53807	4.85e-05
FBgn0032435	Oatp33Eb	3.69262	5.38e-08
FBgn0032505	CG16826	-4.16677	0.0162674
FBgn0032663	CG15153	3.36431	1.07e-08
FBgn0032665	CG15152	3.40686	1.9e-06
FBgn0032839	CG10659	6.45923	0.000102236
FBgn0033027	TpnC4	2.10276	0.000133396
FBgn0033124	Tsp42Ec	2.70291	2.76e-05
FBgn0033271	CG8708	-3.28084	2.13e-16
FBgn0033296	Mal-A7	4.89434	0.00700559
FBgn0033301	CG12780	3.5927	4.61e-05
FBgn0033774	CG12374	7.82567	2.05e-06
FBgn0033787	CG13321	4.75016	6.92e-12
FBgn0033788	CG13323	5.81292	4.27e-20
FBgn0033789	CG13324	6.00449	6.86e-15
FBgn0034279	CG18635	2.97829	2.24e-09
FBgn0034289	CG10910	4.27172	5.42e-05
FBgn0034295	CG10911	7.05548	8.39e-07
FBgn0034296	CG10912	5.68059	8.66e-06
FBgn0034515	CG13428	2.46472	0.00497664
FBgn0034563	CG15649	3.66547	2.04e-08
FBgn0034580	Cht8	3.67877	2.89e-07
FBgn0034662	CG13492	3.56708	0.0313847
FBgn0034871	CG3906	3.88089	7.2e-10
FBgn0035043	CG4781	3.81439	7.26e-15
FBgn0035313	CG13810	3.655	6.86e-14
FBgn0035325	CG13806	4.41167	6.75e-13
FBgn0035663	CG6462	4.5631	0.0001503
FBgn0035665	Jon65Aiii	4.52787	1.02e-05
FBgn0036066	CG14160	3.61368	2.89e-16
FBgn0036203	Muc68D	3.70163	6.5e-09
FBgn0036232	CG14125	6.11174	1.98e-14
FBgn0036320	CG10943	5.36446	1.69e-05
FBgn0036362	CG10725	3.97397	8.14e-12
FBgn0036363	CG10140	3.5451	0.00622109
FBgn0036419	CG13482	3.65515	4.89e-08
FBgn0036738	CG7542	4.32808	0.00308857
FBgn0036766	CG5506	4.34185	9.13e-06
FBgn0036767	CG16775	5.91298	0.00050916
FBgn0036783	CheA75a	4.55119	0.00412748
FBgn0036831	CG6839	5.24081	1.7e-10
FBgn0036833	CG3819	4.99007	1.47e-09
FBgn0037065	CG12974	3.48112	4.86e-12
FBgn0037236	Skp2	3.081	4.72e-09
FBgn0037517	CG10086	4.53544	1.63e-06
FBgn0037563	CG11672	4.06522	4.82e-08
FBgn0038292	CG3987	2.22624	1.45e-10
FBgn0038353	CG5399	4.62819	2.63e-10
FBgn0038391	GATAe	3.95185	5.66e-13
FBgn0038431	CG10405	4.03413	8.14e-12
FBgn0038530	AttD	2.29152	0.00116842
FBgn0038531	CG14325	2.82652	0.00225625
FBgn0038756	CG4783	3.48858	1.38e-14
FBgn0039107	CG10300	2.63236	7.94e-09
FBgn0039310	CG11878	3.22993	0.00155834
FBgn0039342	CG5107	5.66681	0.000603045
FBgn0039472	CG17192	3.79536	0.0159995
FBgn0039591	CG9988	2.83777	3.15e-06
FBgn0039596	CG10000	3.361	0.00221117
FBgn0039670	CG7567	4.14262	2.89e-16
FBgn0040060	yip7	5.20814	0.000105984
FBgn0040069	vanin-like	3.2915	1.71e-05
FBgn0040363	CG11384	3.46043	3.79e-05
FBgn0040687	CG14645	3.13991	5.35e-08
FBgn0041156	exex	2.01952	0.00139565
FBgn0041581	AttB	2.04784	0.000151505
FBgn0042102	CG18745	4.33084	1.06e-10
FBgn0042103	CG18746	4.83176	5.78e-08
FBgn0042105	CG18748	4.6678	6.4e-07
FBgn0050160	CG30160	2.97051	0.00193918
FBgn0050293	Cht12	2.58901	8.39e-05
FBgn0050360	Mal-A6	3.18149	0.000522153
FBgn0050371	CG30371	-2.87468	1.65e-18
FBgn0051004	mesh	3.79925	2.63e-16
FBgn0051077	CG31077	3.77647	3.36e-05
FBgn0051106	CG31106	2.5089	1.12e-05
FBgn0051358	CG31358	2.91935	2.9e-05
FBgn0051446	CG31446	2.77277	0.00866234
FBgn0051821	CG31821	2.66021	1.04e-06
FBgn0051901	Mur29B	3.04814	1.51e-15
FBgn0051956	pgant4	3.67413	9.81e-09
FBgn0052054	CG32054	3.83522	0.0151019
FBgn0052185	edin	2.1516	0.00319495
FBgn0052279	Drsl2	4.551	3.46e-14
FBgn0052283	Drsl3	5.41642	1.44e-07
FBgn0052557	CG32557	4.42431	6.81e-06
FBgn0052633	CG32633	3.77727	1.1e-09
FBgn0052984	CG32984	-4.23504	6.88e-20
FBgn0053109	CG33109	-2.01555	4.98e-09
FBgn0053265	Muc68E	6.3424	3.78e-12
FBgn0053346	CG33346	6.93756	6.45e-21
FBgn0053532	lectin-37Da	4.18099	5.4e-28
FBgn0053533	lectin-37Db	2.06929	9.33e-11
FBgn0053542	upd3	2.04048	0.00175117
FBgn0053983	obst-H	3.64114	2.88e-08
FBgn0054026	CG34026	2.78762	0.00401595
FBgn0054044	CR34044	2.20655	0.000421853
FBgn0067903	IM18	2.41992	0.00172229
FBgn0085223	CG34194	2.41671	0.0286464
FBgn0085227	CG34198	3.86522	0.0225134
FBgn0085241	CG34212	-3.2014	4.39e-07
FBgn0085249	CG34220	2.80359	8.15e-09
FBgn0085265	CG34236	5.24724	3.92e-12
FBgn0085353	CG34324	3.17777	9.65e-08
FBgn0085358	Diedel3	6.67872	0.000701553
FBgn0085480	CG34451	2.16211	1.82e-05
FBgn0085481	CG34452	2.4765	3.4e-16
FBgn0250815	Jon65Aiv	3.54374	0.00929259
FBgn0259237	CG42335	4.22732	0.0139598
FBgn0259748	CG42397	7.53726	3.6e-15
FBgn0260230	CG42504	2.91933	2.9e-05
FBgn0260231	CG42505	2.91934	2.9e-05
FBgn0260455	CG10332	2.41992	0.00172229
FBgn0260761	CG42559	2.68987	4.24e-05
FBgn0260762	CG42560	2.68987	4.24e-05
FBgn0261631	CG42714	3.72542	2.54e-05
FBgn0261681	CG42728	3.1312	0.00762148
FBgn0261682	CG42729	5.23947	0.0020257
FBgn0262028	CR42839	3.42376	4.64e-05
FBgn0262580	CG43120	3.25651	2.4e-06
FBgn0262608	CG43134	4.2233	2.37e-07
FBgn0263081	CG43349	3.54637	0.0413111
FBgn0263234	Phae1	3.51599	6.26e-06
FBgn0263235	Phae2	5.82811	2.33e-10
FBgn0263747	CG43672	2.0611	2.55e-09
FBgn0263748	CG43673	2.72196	6.81e-05
FBgn0263762	CG43679	-3.36867	1.3e-08
FBgn0263763	CG43680	-5.8644	2.18e-30
FBgn0264488	CG43896	2.36958	3.61e-05
FBgn0264550	CR43929	4.14914	0.000612892
FBgn0264775	CG44013	4.41328	4.51e-16
FBgn0264991	CG44142	-4.22105	3.26e-12
FBgn0265185	CG44250	4.08429	9.4e-13
FBgn0265186	CG44251	4.16557	2.52e-13
FBgn0265577	CR44404	2.1865	4.52e-07
FBgn0266400	CR45040	4.26154	0.000799347
FBgn0266431	CG45061	3.52866	1.62e-07
FBgn0266455	CG45080	-4.28051	5.98e-05
FBgn0266810	CR45272	2.63449	0.0137916
FBgn0266884	CR45345	2.01908	0.0220773
