# Supplementary material for: A systems level approach to temporal expression dynamics in Drosophila reveals clusters of long term memory genes
Source: PLoS Genet. 2017 Oct 30;13(10):e1007054. doi: 10.1371/journal.pgen.1007054 (PMC5679645; doi:10.1371/journal.pgen.1007054)
Supplement: S2 Table — Gene list used had a log2 fold change minimum of 1 and FDR less than 0.05. Enrichment score is indicated in parentheses with the cluster identification. (XLSX) [file pgen.1007054.s005.xlsx]

## Sheet: S2_Table
Cluster 1 (10.6635)	Category	Term	Count	%	PValue	Genes	List Total	Pop Hits	Pop Total	Fold Enrichment	Bonferroni	Benjamini	FDR
	GOTERM_CC_FAT	GO:0005576~extracellular region	33	16.9231	3.79001e-20	FBGN0010388, FBGN0085249, FBGN0043575, FBGN0000279, FBGN0053265, FBGN0000277, FBGN0036232, FBGN0000276, FBGN0085353, FBGN0260455, FBGN0041579, FBGN0003863, FBGN0035325, FBGN0010381, FBGN0051077, FBGN0010385, FBGN0034328, FBGN0034407, FBGN0010357, FBGN0012042, FBGN0067903, FBGN0041581, FBGN0034580, FBGN0036363, FBGN0038126, FBGN0036362, FBGN0004240, FBGN0053983, FBGN0040687, FBGN0053542, FBGN00115…	50	512	4786	6.16945	1.0233e-18	1.0233e-18	3.13996e-17
	GOTERM_MF_FAT	GO:0030246~carbohydrate binding	20	10.2564	1.95199e-13	FBGN0036363, FBGN0053532, FBGN0034580, FBGN0039596, FBGN0036362, FBGN0085249, FBGN0043575, FBGN0053983, FBGN0053533, FBGN0053265, FBGN0036232, FBGN0085353, FBGN0040687, FBGN0051956, FBGN0035325, FBGN0022700, FBGN0036203, FBGN0050293, FBGN0038419, FBGN0051077	90	191	7918	9.21233	2.79103e-11	2.79103e-11	2.31148e-10
	GOTERM_MF_FAT	GO:0008061~chitin binding	14	7.17949	5.97854e-11	FBGN0034580, FBGN0036363, FBGN0036362, FBGN0085249, FBGN0053983, FBGN0053265, FBGN0036232, FBGN0085353, FBGN0040687, FBGN0035325, FBGN0022700, FBGN0036203, FBGN0050293, FBGN0051077	90	100	7918	12.3169	8.54931e-09	4.27466e-09	7.08031e-08
	GOTERM_MF_FAT	GO:0001871~pattern binding	15	7.69231	7.19834e-11	FBGN0034580, FBGN0036363, FBGN0036362, FBGN0085249, FBGN0043575, FBGN0053983, FBGN0053265, FBGN0036232, FBGN0085353, FBGN0040687, FBGN0035325, FBGN0022700, FBGN0036203, FBGN0050293, FBGN0051077	90	124	7918	10.6425	1.02936e-08	3.4312e-09	8.52489e-08
	GOTERM_MF_FAT	GO:0030247~polysaccharide binding	15	7.69231	7.19834e-11	FBGN0034580, FBGN0036363, FBGN0036362, FBGN0085249, FBGN0043575, FBGN0053983, FBGN0053265, FBGN0036232, FBGN0085353, FBGN0040687, FBGN0035325, FBGN0022700, FBGN0036203, FBGN0050293, FBGN0051077	90	124	7918	10.6425	1.02936e-08	3.4312e-09	8.52489e-08
	GOTERM_BP_FAT	GO:0006030~chitin metabolic process	14	7.17949	3.11934e-10	FBGN0034580, FBGN0036363, FBGN0036362, FBGN0085249, FBGN0053983, FBGN0053265, FBGN0036232, FBGN0085353, FBGN0040687, FBGN0035325, FBGN0022700, FBGN0036203, FBGN0050293, FBGN0051077	90	114	7937	10.8302	8.01671e-08	1.14524e-08	4.06993e-07
	GOTERM_BP_FAT	GO:0006022~aminoglycan metabolic process	15	7.69231	4.37712e-10	FBGN0034580, FBGN0036363, FBGN0036362, FBGN0085249, FBGN0043575, FBGN0053983, FBGN0053265, FBGN0036232, FBGN0085353, FBGN0040687, FBGN0035325, FBGN0022700, FBGN0036203, FBGN0050293, FBGN0051077	90	142	7937	9.31573	1.12492e-07	1.24991e-08	5.711e-07
	GOTERM_BP_FAT	GO:0005976~polysaccharide metabolic process	15	7.69231	1.18394e-09	FBGN0034580, FBGN0036363, FBGN0036362, FBGN0085249, FBGN0043575, FBGN0053983, FBGN0053265, FBGN0036232, FBGN0085353, FBGN0040687, FBGN0035325, FBGN0022700, FBGN0036203, FBGN0050293, FBGN0051077	90	153	7937	8.64597	3.04274e-07	3.04274e-08	1.54474e-06
	INTERPRO	IPR002557:Chitin binding protein, peritrophin-A	13	6.66667	2.01459e-09	FBGN0053265, FBGN0036232, FBGN0085353, FBGN0036363, FBGN0034580, FBGN0035325, FBGN0085249, FBGN0036362, FBGN0022700, FBGN0050293, FBGN0036203, FBGN0053983, FBGN0051077	133	92	10196	10.8326	3.22334e-07	1.61167e-07	2.43259e-06
	SMART	SM00494:ChtBD2	13	6.66667	3.10224e-08	FBGN0053265, FBGN0036232, FBGN0085353, FBGN0036363, FBGN0034580, FBGN0035325, FBGN0085249, FBGN0036362, FBGN0022700, FBGN0050293, FBGN0036203, FBGN0053983, FBGN0051077	83	92	4824	8.21268	1.42703e-06	1.42703e-06	2.93217e-05
Cluster 2 (8.141)	GOTERM_BP_FAT	GO:0019731~antibacterial humoral response	12	6.15385	2.07441e-15	FBGN0010388, FBGN0034328, FBGN0034407, FBGN0012042, FBGN0041581, FBGN0004240, FBGN0000279, FBGN0000277, FBGN0000276, FBGN0041579, FBGN0038530, FBGN0010381, FBGN0010385	90	27	7937	39.1951	5.42122e-13	5.42122e-13	2.75335e-12
	UP_SEQ_FEATURE	signal peptide	25	12.8205	1.91073e-13	FBGN0014454, FBGN0010388, FBGN0002578, FBGN0043575, FBGN0000279, FBGN0000277, FBGN0000276, FBGN0260455, FBGN0041579, FBGN0003863, FBGN0010381, FBGN0004431, FBGN0040069, FBGN0002570, FBGN0010385, FBGN0034328, FBGN0010357, FBGN0012042, FBGN0067903, FBGN0041581, FBGN0002569, FBGN0004240, FBGN0000071, FBGN0051004, FBGN0000079, FBGN0011554, FBGN0000078	36	419	2975	4.93072	1.77695e-11	1.77695e-11	2.09177e-10
	GOTERM_BP_FAT	GO:0042742~defense response to bacterium	14	7.17949	4.17035e-13	FBGN0010388, FBGN0034328, FBGN0034407, FBGN0012042, FBGN0041581, FBGN0004240, FBGN0000279, FBGN0000277, FBGN0000276, FBGN0041579, FBGN0038530, FBGN0010381, FBGN0004431, FBGN0034511, FBGN0010385	90	69	7937	17.8934	1.07169e-10	5.35845e-11	5.44076e-10
	GOTERM_BP_FAT	GO:0019730~antimicrobial humoral response	14	7.17949	5.07582e-13	FBGN0010388, FBGN0034328, FBGN0034407, FBGN0012042, FBGN0041581, FBGN0004240, FBGN0000279, FBGN0000277, FBGN0000276, FBGN0053542, FBGN0041579, FBGN0038530, FBGN0010381, FBGN0004431, FBGN0010385	90	70	7937	17.6378	1.30452e-10	4.34839e-11	6.62281e-10
	GOTERM_BP_FAT	GO:0009617~response to bacterium	14	7.17949	3.08028e-12	FBGN0010388, FBGN0034328, FBGN0034407, FBGN0012042, FBGN0041581, FBGN0004240, FBGN0000279, FBGN0000277, FBGN0000276, FBGN0041579, FBGN0038530, FBGN0010381, FBGN0004431, FBGN0034511, FBGN0010385	90	80	7937	15.4331	7.91641e-10	1.9791e-10	4.01901e-09
	GOTERM_BP_FAT	GO:0006952~defense response	18	9.23077	4.99454e-12	FBGN0010388, FBGN0034328, FBGN0034407, FBGN0012042, FBGN0067903, FBGN0041581, FBGN0052279, FBGN0004240, FBGN0043575, FBGN0000279, FBGN0052283, FBGN0000277, FBGN0000276, FBGN0260455, FBGN0041579, FBGN0038530, FBGN0010381, FBGN0004431, FBGN0010385, FBGN0034511	90	173	7937	9.17572	1.2836e-09	2.5672e-10	6.5166e-09
	GOTERM_BP_FAT	GO:0006959~humoral immune response	14	7.17949	5.03267e-12	FBGN0010388, FBGN0034328, FBGN0034407, FBGN0012042, FBGN0041581, FBGN0004240, FBGN0000279, FBGN0000277, FBGN0000276, FBGN0053542, FBGN0041579, FBGN0038530, FBGN0010381, FBGN0004431, FBGN0010385	90	83	7937	14.8752	1.29339e-09	2.15565e-10	6.56628e-09
	SP_PIR_KEYWORDS	Antimicrobial	10	5.12821	1.07737e-11	FBGN0010388, FBGN0000277, FBGN0000276, FBGN0012042, FBGN0041581, FBGN0041579, FBGN0010381, FBGN0004240, FBGN0004431, FBGN0000279, FBGN0010385	191	22	12980	30.8901	9.48087e-10	9.48087e-10	1.16696e-08
	SP_PIR_KEYWORDS	antibiotic	8	4.10256	2.05429e-10	FBGN0010388, FBGN0000277, FBGN0000276, FBGN0012042, FBGN0041581, FBGN0041579, FBGN0004240, FBGN0000279, FBGN0010385	191	13	12980	41.8204	1.80778e-08	9.03889e-09	2.22512e-07
	GOTERM_BP_FAT	GO:0006955~immune response	16	8.20513	4.37466e-10	FBGN0010388, FBGN0034328, FBGN0034407, FBGN0012042, FBGN0067903, FBGN0041581, FBGN0004240, FBGN0043575, FBGN0000279, FBGN0000277, FBGN0000276, FBGN0260455, FBGN0053542, FBGN0041579, FBGN0010381, FBGN0038530, FBGN0004431, FBGN0010385	90	169	7937	8.34924	1.12429e-07	1.40536e-08	5.70778e-07
	INTERPRO	IPR005521:Attacin, C-terminal region	6	3.07692	2.00209e-09	FBGN0034407, FBGN0012042, FBGN0041581, FBGN0041579, FBGN0038530, FBGN0004240	133	6	10196	76.6617	3.20334e-07	3.20334e-07	2.41749e-06
	SP_PIR_KEYWORDS	innate immunity	11	5.64103	4.02512e-09	FBGN0010388, FBGN0034328, FBGN0000277, FBGN0000276, FBGN0012042, FBGN0260455, FBGN0067903, FBGN0041581, FBGN0041579, FBGN0004240, FBGN0043575, FBGN0000279, FBGN0010385	191	53	12980	14.1045	3.54211e-07	1.1807e-07	4.35985e-06
	GOTERM_BP_FAT	GO:0045087~innate immune response	12	6.15385	4.80229e-09	FBGN0010388, FBGN0034328, FBGN0000277, FBGN0000276, FBGN0012042, FBGN0260455, FBGN0067903, FBGN0041581, FBGN0041579, FBGN0010381, FBGN0004240, FBGN0043575, FBGN0000279, FBGN0010385	90	92	7937	11.5029	1.23419e-06	1.12199e-07	6.26574e-06
	SP_PIR_KEYWORDS	immune response	11	5.64103	5.88656e-09	FBGN0010388, FBGN0034328, FBGN0000277, FBGN0000276, FBGN0012042, FBGN0260455, FBGN0067903, FBGN0041581, FBGN0041579, FBGN0004240, FBGN0043575, FBGN0000279, FBGN0010385	191	55	12980	13.5916	5.18017e-07	1.29504e-07	6.37608e-06
	SP_PIR_KEYWORDS	signal	25	12.8205	1.39831e-08	FBGN0014454, FBGN0010388, FBGN0002578, FBGN0043575, FBGN0000279, FBGN0000277, FBGN0000276, FBGN0260455, FBGN0041579, FBGN0003863, FBGN0010381, FBGN0004431, FBGN0040069, FBGN0002570, FBGN0010385, FBGN0034328, FBGN0010357, FBGN0012042, FBGN0067903, FBGN0041581, FBGN0002569, FBGN0004240, FBGN0000071, FBGN0051004, FBGN0000079, FBGN0011554, FBGN0000078	191	425	12980	3.99754	1.23051e-06	2.46102e-07	1.51459e-05
	GOTERM_CC_FAT	GO:0005615~extracellular space	10	5.12821	9.59688e-08	FBGN0000277, FBGN0034407, FBGN0000276, FBGN0010357, FBGN0012042, FBGN0041581, FBGN0011554, FBGN0003863, FBGN0041579, FBGN0000279, FBGN0010385	50	82	4786	11.6732	2.59115e-06	1.29558e-06	7.95085e-05
	GOTERM_BP_FAT	GO:0050829~defense response to Gram-negative bacterium	7	3.58974	8.02162e-07	FBGN0010388, FBGN0000277, FBGN0000276, FBGN0012042, FBGN0010381, FBGN0004240, FBGN0000279, FBGN0034511	90	30	7937	20.5774	0.000206135	1.71795e-05	0.00104661
	SP_PIR_KEYWORDS	Secreted	15	7.69231	2.79995e-06	FBGN0010388, FBGN0034328, FBGN0010357, FBGN0012042, FBGN0041581, FBGN0067903, FBGN0004240, FBGN0043575, FBGN0000279, FBGN0000277, FBGN0000276, FBGN0260455, FBGN0011554, FBGN0003863, FBGN0041579, FBGN0010381, FBGN0010385	191	212	12980	4.80836	0.000246366	3.51988e-05	0.00303275
	UP_SEQ_FEATURE	disulfide bond	14	7.17949	3.0235e-06	FBGN0034328, FBGN0010357, FBGN0039596, FBGN0043575, FBGN0000071, FBGN0051004, FBGN0000079, FBGN0011554, FBGN0051956, FBGN0003863, FBGN0000078, FBGN0010381, FBGN0004431, FBGN0010385	36	258	2975	4.48428	0.000281146	0.000140583	0.00330992
	GOTERM_CC_FAT	GO:0044421~extracellular region part	10	5.12821	1.70361e-05	FBGN0000277, FBGN0034407, FBGN0000276, FBGN0010357, FBGN0012042, FBGN0041581, FBGN0011554, FBGN0003863, FBGN0041579, FBGN0000279, FBGN0010385	50	151	4786	6.33907	0.000459873	0.000153314	0.0141132
	UP_SEQ_FEATURE	sequence variant	12	6.15385	2.6246e-05	FBGN0010388, FBGN0000277, FBGN0000276, FBGN0002578, FBGN0041581, FBGN0000079, FBGN0000078, FBGN0041579, FBGN0004240, FBGN0004431, FBGN0043575, FBGN0000279, FBGN0010385	36	222	2975	4.46697	0.00243794	0.000813307	0.028729
	SP_PIR_KEYWORDS	polymorphism	10	5.12821	6.18071e-05	FBGN0010388, FBGN0000277, FBGN0000276, FBGN0002578, FBGN0041581, FBGN0000079, FBGN0000078, FBGN0041579, FBGN0004240, FBGN0000279, FBGN0010385	191	119	12980	5.71077	0.00542442	0.000543771	0.0669265
	SP_PIR_KEYWORDS	disulfide bond	14	7.17949	0.00014266	FBGN0034328, FBGN0010357, FBGN0039596, FBGN0043575, FBGN0000071, FBGN0051004, FBGN0000079, FBGN0011554, FBGN0051956, FBGN0003863, FBGN0000078, FBGN0010381, FBGN0004431, FBGN0010385	191	265	12980	3.59024	0.0124765	0.00114071	0.154415
	GOTERM_BP_FAT	GO:0050830~defense response to Gram-positive bacterium	4	2.05128	0.00232643	FBGN0010388, FBGN0000277, FBGN0000276, FBGN0000279, FBGN0010385	90	24	7937	14.6981	0.450414	0.0367207	2.99321
	SP_PIR_KEYWORDS	cleavage on pair of basic residues	4	2.05128	0.0248195	FBGN0010388, FBGN0012042, FBGN0041581, FBGN0010385	191	43	12980	6.32169	0.890483	0.13709	23.8318
Cluster 3 (5.538)	INTERPRO	IPR005521:Attacin, C-terminal region	6	3.07692	2.00209e-09	FBGN0034407, FBGN0012042, FBGN0041581, FBGN0041579, FBGN0038530, FBGN0004240	133	6	10196	76.6617	3.20334e-07	3.20334e-07	2.41749e-06
	INTERPRO	IPR005520:Attacin, N-terminal	4	2.05128	8.40514e-06	FBGN0012042, FBGN0041581, FBGN0041579, FBGN0038530	133	4	10196	76.6617	0.00134392	0.000168089	0.0101486
	INTERPRO	IPR005520:Attacin, N-terminal region	4	2.05128	8.40514e-06	FBGN0012042, FBGN0041581, FBGN0041579, FBGN0038530	133	4	10196	76.6617	0.00134392	0.000168089	0.0101486
	PIR_SUPERFAMILY	PIRSF001894:attacin	3	1.53846	0.000495548	FBGN0012042, FBGN0041581, FBGN0041579	35	3	2596	74.1714	0.0123153	0.0123153	0.401341
Cluster 4 (4.893)	SP_PIR_KEYWORDS	Serine protease	13	6.66667	6.58136e-07	FBGN0036738, FBGN0040060, FBGN0030688, FBGN0010357, FBGN0250815, FBGN0023197, FBGN0035665, FBGN0029827, FBGN0025383, FBGN0035663, FBGN0011554, FBGN0003863, FBGN0038431	191	135	12980	6.54411	5.79143e-05	9.65261e-06	0.000712863
	GOTERM_MF_FAT	GO:0008236~serine-type peptidase activity	16	8.20513	1.41486e-06	FBGN0051821, FBGN0036738, FBGN0040060, FBGN0051823, FBGN0030688, FBGN0010357, FBGN0250815, FBGN0023197, FBGN0035665, FBGN0032638, FBGN0029827, FBGN0025383, FBGN0035663, FBGN0011554, FBGN0003863, FBGN0038431	90	308	7918	4.57027	0.000202305	5.058e-05	0.00167559
	GOTERM_MF_FAT	GO:0017171~serine hydrolase activity	16	8.20513	1.53472e-06	FBGN0051821, FBGN0036738, FBGN0040060, FBGN0051823, FBGN0030688, FBGN0010357, FBGN0250815, FBGN0023197, FBGN0035665, FBGN0032638, FBGN0029827, FBGN0025383, FBGN0035663, FBGN0011554, FBGN0003863, FBGN0038431	90	310	7918	4.54079	0.00021944	4.38919e-05	0.00181753
	GOTERM_MF_FAT	GO:0070011~peptidase activity, acting on L-amino acid peptides	22	11.2821	2.77165e-06	FBGN0028381, FBGN0051821, FBGN0036738, FBGN0040060, FBGN0051823, FBGN0030688, FBGN0010357, FBGN0250815, FBGN0023197, FBGN0035665, FBGN0032049, FBGN0032638, FBGN0029827, FBGN0033774, FBGN0025383, FBGN0035663, FBGN0259237, FBGN0011554, FBGN0028950, FBGN0003863, FBGN0038431, FBGN0259140	90	612	7918	3.1626	0.000396267	6.60555e-05	0.00328238
	INTERPRO	IPR001314:Peptidase S1A, chymotrypsin	14	7.17949	3.08928e-06	FBGN0036738, FBGN0040060, FBGN0030688, FBGN0010357, FBGN0250815, FBGN0023197, FBGN0035665, FBGN0032638, FBGN0029827, FBGN0025383, FBGN0035663, FBGN0011554, FBGN0003863, FBGN0038431	133	210	10196	5.11078	0.000494163	8.23774e-05	0.0037302
	INTERPRO	IPR018114:Peptidase S1/S6, chymotrypsin/Hap, active site	13	6.66667	6.48751e-06	FBGN0036738, FBGN0040060, FBGN0030688, FBGN0010357, FBGN0250815, FBGN0023197, FBGN0035665, FBGN0029827, FBGN0025383, FBGN0035663, FBGN0011554, FBGN0003863, FBGN0038431	133	191	10196	5.21781	0.00103747	0.000148275	0.00783331
	GOTERM_MF_FAT	GO:0008233~peptidase activity	22	11.2821	6.84344e-06	FBGN0028381, FBGN0051821, FBGN0036738, FBGN0040060, FBGN0051823, FBGN0030688, FBGN0010357, FBGN0250815, FBGN0023197, FBGN0035665, FBGN0032049, FBGN0032638, FBGN0029827, FBGN0033774, FBGN0025383, FBGN0035663, FBGN0259237, FBGN0011554, FBGN0028950, FBGN0003863, FBGN0038431, FBGN0259140	90	648	7918	2.9869	0.000978137	0.000139792	0.0081043
	SP_PIR_KEYWORDS	Protease	16	8.20513	7.78269e-06	FBGN0028381, FBGN0036738, FBGN0040060, FBGN0030688, FBGN0010357, FBGN0250815, FBGN0023197, FBGN0035665, FBGN0032049, FBGN0029827, FBGN0025383, FBGN0035663, FBGN0011554, FBGN0003863, FBGN0028950, FBGN0038431	191	264	12980	4.11867	0.000684645	8.56062e-05	0.00842956
	GOTERM_MF_FAT	GO:0004175~endopeptidase activity	18	9.23077	1.03226e-05	FBGN0028381, FBGN0036738, FBGN0040060, FBGN0030688, FBGN0010357, FBGN0250815, FBGN0023197, FBGN0035665, FBGN0032049, FBGN0032638, FBGN0029827, FBGN0025383, FBGN0035663, FBGN0011554, FBGN0003863, FBGN0028950, FBGN0038431, FBGN0259140	90	457	7918	3.46521	0.00147505	0.000184501	0.0122243
	GOTERM_BP_FAT	GO:0006508~proteolysis	23	11.7949	1.24331e-05	FBGN0028381, FBGN0051821, FBGN0036738, FBGN0040060, FBGN0051823, FBGN0030688, FBGN0010357, FBGN0250815, FBGN0023197, FBGN0035665, FBGN0032049, FBGN0032638, FBGN0029827, FBGN0033774, FBGN0039038, FBGN0025383, FBGN0035663, FBGN0259237, FBGN0011554, FBGN0028950, FBGN0003863, FBGN0037236, FBGN0038431	90	731	7937	2.77475	0.00319023	0.000245765	0.0162208
	GOTERM_MF_FAT	GO:0004252~serine-type endopeptidase activity	14	7.17949	1.29248e-05	FBGN0036738, FBGN0040060, FBGN0030688, FBGN0010357, FBGN0250815, FBGN0023197, FBGN0035665, FBGN0032638, FBGN0029827, FBGN0025383, FBGN0035663, FBGN0011554, FBGN0003863, FBGN0038431	90	280	7918	4.39889	0.00184655	0.000205341	0.0153056
	INTERPRO	IPR001254:Peptidase S1 and S6, chymotrypsin/Hap	14	7.17949	1.87722e-05	FBGN0036738, FBGN0040060, FBGN0030688, FBGN0010357, FBGN0250815, FBGN0023197, FBGN0035665, FBGN0032638, FBGN0029827, FBGN0025383, FBGN0035663, FBGN0011554, FBGN0003863, FBGN0038431	133	248	10196	4.32767	0.00299908	0.000333676	0.0226649
	SMART	SM00020:Tryp_SPc	14	7.17949	0.000236836	FBGN0036738, FBGN0040060, FBGN0030688, FBGN0010357, FBGN0250815, FBGN0023197, FBGN0035665, FBGN0032638, FBGN0029827, FBGN0025383, FBGN0035663, FBGN0011554, FBGN0003863, FBGN0038431	83	248	4824	3.28099	0.0108366	0.00362533	0.223629
	PIR_SUPERFAMILY	PIRSF001135:trypsin	6	3.07692	0.00100007	FBGN0025383, FBGN0010357, FBGN0011554, FBGN0003863, FBGN0038431, FBGN0029827	35	61	2596	7.29555	0.0247039	0.0124292	0.808496
	SP_PIR_KEYWORDS	hydrolase	37	18.9744	0.00129062	FBGN0028381, FBGN0034197, FBGN0051821, FBGN0036738, FBGN0040060, FBGN0051823, FBGN0250815, FBGN0035665, FBGN0032638, FBGN0033296, FBGN0043575, FBGN0033774, FBGN0035663, FBGN0259237, FBGN0028950, FBGN0003863, FBGN0004431, FBGN0040069, FBGN0002570, FBGN0030688, FBGN0010357, FBGN0023197, FBGN0034580, FBGN0032049, FBGN0002569, FBGN0036367, FBGN0039472, FBGN0029827, FBGN0025383, FBGN0000079, FBGN00115…	191	1470	12980	1.71051	0.107428	0.00942596	1.38911
Cluster 5 (4.237)	INTERPRO	IPR013781:Glycoside hydrolase, subgroup, catalytic core	9	4.61538	1.31199e-07	FBGN0050360, FBGN0034580, FBGN0000079, FBGN0000078, FBGN0002569, FBGN0033296, FBGN0022700, FBGN0050293, FBGN0002570	133	47	10196	14.6799	2.09916e-05	6.99725e-06	0.000158421
	INTERPRO	IPR006589:Glycosyl hydrolase, family 13, subfamily, catalytic region	6	3.07692	3.9921e-07	FBGN0050360, FBGN0000079, FBGN0000078, FBGN0002569, FBGN0033296, FBGN0002570	133	13	10196	35.3823	6.38716e-05	1.59683e-05	0.00048204
	INTERPRO	IPR006047:Glycosyl hydrolase, family 13, catalytic region	6	3.07692	6.14556e-07	FBGN0050360, FBGN0000079, FBGN0000078, FBGN0002569, FBGN0033296, FBGN0002570	133	14	10196	32.855	9.83241e-05	1.96656e-05	0.000742066
	SMART	SM00642:Aamy	6	3.07692	1.45216e-06	FBGN0050360, FBGN0000079, FBGN0000078, FBGN0002569, FBGN0033296, FBGN0002570	83	13	4824	26.8248	6.67972e-05	3.33992e-05	0.00137255
	SP_PIR_KEYWORDS	glycosidase	9	4.61538	3.64063e-05	FBGN0034580, FBGN0000079, FBGN0000078, FBGN0002569, FBGN0033296, FBGN0022700, FBGN0050293, FBGN0004431, FBGN0002570	191	86	12980	7.1119	0.00319868	0.000355916	0.0394267
	KEGG_PATHWAY	dme00500:Starch and sucrose metabolism	5	2.5641	0.000921385	FBGN0000079, FBGN0000078, FBGN0002569, FBGN0033296, FBGN0002570	17	60	2054	10.0686	0.00734736	0.00734736	0.50338
	GOTERM_MF_FAT	GO:0004558~alpha-glucosidase activity	3	1.53846	0.0119282	FBGN0002569, FBGN0033296, FBGN0002570	90	15	7918	17.5956	0.820214	0.14444	13.2477
	GOTERM_MF_FAT	GO:0015926~glucosidase activity	3	1.53846	0.0188696	FBGN0002569, FBGN0033296, FBGN0002570	90	19	7918	13.8912	0.934398	0.203089	20.1968
	KEGG_PATHWAY	dme00052:Galactose metabolism	3	1.53846	0.0204382	FBGN0002569, FBGN0033296, FBGN0002570	17	29	2054	12.499	0.152276	0.0535778	10.6894
Cluster 6 (3.474)	INTERPRO	IPR003614:Knottin	4	2.05128	0.000113274	FBGN0052283, FBGN0010381, FBGN0052279, FBGN0010385	133	8	10196	38.3308	0.0179615	0.00181084	0.136691
	GOTERM_BP_FAT	GO:0050832~defense response to fungus	5	2.5641	0.000182898	FBGN0052283, FBGN0000277, FBGN0000276, FBGN0010381, FBGN0052279, FBGN0000279	90	26	7937	16.9594	0.0459213	0.00335216	0.238371
	GOTERM_BP_FAT	GO:0009620~response to fungus	5	2.5641	0.00024624	FBGN0052283, FBGN0000277, FBGN0000276, FBGN0010381, FBGN0052279, FBGN0000279	90	28	7937	15.748	0.0613302	0.00421054	0.320803
	SMART	SM00505:Knot1	4	2.05128	0.000249349	FBGN0052283, FBGN0010381, FBGN0052279, FBGN0010385	83	8	4824	29.0602	0.011406	0.00286377	0.235432
	INTERPRO	IPR008176:Gamma thionin	3	1.53846	0.00334768	FBGN0052283, FBGN0010381, FBGN0052279	133	7	10196	32.855	0.415225	0.0437259	3.96819
Cluster 7 (2.062)	PIR_SUPERFAMILY	PIRSF001135:trypsin	6	3.07692	0.00100007	FBGN0025383, FBGN0010357, FBGN0011554, FBGN0003863, FBGN0038431, FBGN0029827	35	61	2596	7.29555	0.0247039	0.0124292	0.808496
	UP_SEQ_FEATURE	site:Required for specificity	3	1.53846	0.0036021	FBGN0010357, FBGN0011554, FBGN0003863	36	8	2975	30.9896	0.285091	0.0804769	3.8735
	UP_SEQ_FEATURE	propeptide:Activation peptide	3	1.53846	0.00692039	FBGN0010357, FBGN0011554, FBGN0003863	36	11	2975	22.5379	0.475774	0.121173	7.32062
	SP_PIR_KEYWORDS	zymogen	4	2.05128	0.00772652	FBGN0028381, FBGN0010357, FBGN0011554, FBGN0003863	191	28	12980	9.7083	0.494685	0.0475858	8.0583
	UP_SEQ_FEATURE	domain:Peptidase S1	3	1.53846	0.0128277	FBGN0010357, FBGN0011554, FBGN0003863	36	15	2975	16.5278	0.699014	0.181364	13.1805
	KEGG_PATHWAY	dme04080:Neuroactive ligand-receptor interaction	3	1.53846	0.0291496	FBGN0010357, FBGN0011554, FBGN0003863	17	35	2054	10.3563	0.210743	0.0574496	14.9519
	UP_SEQ_FEATURE	active site:Charge relay system	3	1.53846	0.05053	FBGN0010357, FBGN0011554, FBGN0003863	36	31	2975	7.99731	0.991951	0.497863	43.3139
Cluster 8 (1.693)	GOTERM_BP_FAT	GO:0006026~aminoglycan catabolic process	4	2.05128	0.00534469	FBGN0034580, FBGN0022700, FBGN0050293, FBGN0043575	90	32	7937	11.0236	0.747734	0.0778209	6.75328
	GOTERM_BP_FAT	GO:0000272~polysaccharide catabolic process	4	2.05128	0.00583201	FBGN0034580, FBGN0022700, FBGN0050293, FBGN0043575	90	33	7937	10.6896	0.777586	0.0801198	7.34759
	KEGG_PATHWAY	dme00520:Amino sugar and nucleotide sugar metabolism	4	2.05128	0.00679224	FBGN0029091, FBGN0034580, FBGN0022700, FBGN0050293	17	52	2054	9.29412	0.0530635	0.0268934	3.66239
	GOTERM_BP_FAT	GO:0006032~chitin catabolic process	3	1.53846	0.0169297	FBGN0034580, FBGN0022700, FBGN0050293	90	18	7937	14.6981	0.987577	0.206226	19.9709
	GOTERM_MF_FAT	GO:0004568~chitinase activity	3	1.53846	0.0188696	FBGN0034580, FBGN0022700, FBGN0050293	90	19	7918	13.8912	0.934398	0.203089	20.1968
	INTERPRO	IPR001223:Glycoside hydrolase, family 18, catalytic domain	3	1.53846	0.0199224	FBGN0034580, FBGN0022700, FBGN0050293	133	17	10196	13.5285	0.960035	0.193177	21.572
	INTERPRO	IPR011583:Chitinase II	3	1.53846	0.0199224	FBGN0034580, FBGN0022700, FBGN0050293	133	17	10196	13.5285	0.960035	0.193177	21.572
	SMART	SM00636:Glyco_18	3	1.53846	0.0329081	FBGN0034580, FBGN0022700, FBGN0050293	83	17	4824	10.2566	0.785456	0.197394	27.114
	GOTERM_BP_FAT	GO:0016052~carbohydrate catabolic process	4	2.05128	0.0660073	FBGN0034580, FBGN0022700, FBGN0050293, FBGN0043575	90	83	7937	4.25007	1	0.584172	58.9739
	GOTERM_BP_FAT	GO:0009057~macromolecule catabolic process	6	3.07692	0.199144	FBGN0039038, FBGN0034580, FBGN0037236, FBGN0022700, FBGN0050293, FBGN0043575	90	277	7937	1.91023	1	0.933978	94.4838
Cluster 9 (0.948)	GOTERM_MF_FAT	GO:0004180~carboxypeptidase activity	3	1.53846	0.0906703	FBGN0033774, FBGN0051821, FBGN0051823	90	45	7918	5.86519	0.999999	0.595911	67.5554
	GOTERM_MF_FAT	GO:0008238~exopeptidase activity	4	2.05128	0.116478	FBGN0033774, FBGN0051821, FBGN0051823, FBGN0259237	90	106	7918	3.31992	1	0.669389	76.9295
	SP_PIR_KEYWORDS	carboxypeptidase	3	1.53846	0.1355	FBGN0033774, FBGN0051821, FBGN0051823	191	44	12980	4.63351	0.999997	0.473055	79.3433
Cluster 10 (0.9036)	GOTERM_MF_FAT	GO:0008378~galactosyltransferase activity	3	1.53846	0.0293741	FBGN0030984, FBGN0085480, FBGN0085481	90	24	7918	10.9972	0.985926	0.279605	29.7483
	SP_PIR_KEYWORDS	glycosyltransferase	6	3.07692	0.0679157	FBGN0030984, FBGN0029091, FBGN0085480, FBGN0085481, FBGN0051956, FBGN0039596	191	149	12980	2.73657	0.997949	0.320791	53.3178
	SP_PIR_KEYWORDS	transferase	8	4.10256	0.975161	FBGN0031033, FBGN0030984, FBGN0029091, FBGN0085480, FBGN0085481, FBGN0051956, FBGN0039596, FBGN0031034	191	873	12980	0.622755	1	0.999996	100
Cluster 11 (0.564)	INTERPRO	IPR003591:Leucine-rich repeat, typical subtype	3	1.53846	0.191463	FBGN0032235, FBGN0028518, FBGN0035043	133	62	10196	3.70943	1	0.832993	92.3178
	SMART	SM00369:LRR_TYP	3	1.53846	0.284305	FBGN0032235, FBGN0028518, FBGN0035043	83	62	4824	2.81228	1	0.819075	95.7644
	INTERPRO	IPR001611:Leucine-rich repeat	3	1.53846	0.315848	FBGN0032235, FBGN0028518, FBGN0035043	133	88	10196	2.61347	1	0.952002	98.9779
	SP_PIR_KEYWORDS	leucine-rich repeat	3	1.53846	0.322132	FBGN0032235, FBGN0028518, FBGN0035043	191	79	12980	2.58069	1	0.803927	98.5174
Cluster 12 (0.409)	GOTERM_MF_FAT	GO:0043169~cation binding	26	13.3333	0.11724	FBGN0036831, FBGN0038391, FBGN0033027, FBGN0036833, FBGN0050360, FBGN0053346, FBGN0034580, FBGN0039596, FBGN0002569, FBGN0033296, FBGN0043575, FBGN0052557, FBGN0053099, FBGN0033774, FBGN0039038, FBGN0259237, FBGN0051956, FBGN0010423, FBGN0000079, FBGN0028950, FBGN0000078, FBGN0022700, FBGN0050293, FBGN0032116, FBGN0259140, FBGN0002570	90	1764	7918	1.29672	1	0.649699	77.1639
	GOTERM_MF_FAT	GO:0043167~ion binding	26	13.3333	0.12197	FBGN0036831, FBGN0038391, FBGN0033027, FBGN0036833, FBGN0050360, FBGN0053346, FBGN0034580, FBGN0039596, FBGN0002569, FBGN0033296, FBGN0043575, FBGN0052557, FBGN0053099, FBGN0033774, FBGN0039038, FBGN0259237, FBGN0051956, FBGN0010423, FBGN0000079, FBGN0028950, FBGN0000078, FBGN0022700, FBGN0050293, FBGN0032116, FBGN0259140, FBGN0002570	90	1772	7918	1.29087	1	0.644194	78.5717
	GOTERM_MF_FAT	GO:0046872~metal ion binding	19	9.74359	0.673277	FBGN0036831, FBGN0033027, FBGN0038391, FBGN0036833, FBGN0053346, FBGN0039596, FBGN0043575, FBGN0052557, FBGN0053099, FBGN0033774, FBGN0039038, FBGN0259237, FBGN0051956, FBGN0010423, FBGN0000079, FBGN0000078, FBGN0028950, FBGN0259140, FBGN0032116	90	1718	7918	0.972979	1	0.998336	99.9998
	GOTERM_MF_FAT	GO:0046914~transition metal ion binding	11	5.64103	0.953712	FBGN0053099, FBGN0039038, FBGN0033774, FBGN0038391, FBGN0259237, FBGN0051956, FBGN0028950, FBGN0039596, FBGN0043575, FBGN0032116, FBGN0052557	90	1354	7918	0.714738	1	1	100
	SP_PIR_KEYWORDS	metal-binding	7	3.58974	0.978563	FBGN0038391, FBGN0000079, FBGN0000078, FBGN0028950, FBGN0043575, FBGN0032116, FBGN0052557	191	796	12980	0.597622	1	0.999996	100
Cluster 13 (0.273)	SP_PIR_KEYWORDS	glycoprotein	11	5.64103	0.106286	FBGN0000071, FBGN0010388, FBGN0051004, FBGN0051956, FBGN0004842, FBGN0041579, FBGN0039596, FBGN0010381, FBGN0002569, FBGN0040069, FBGN0002570	191	435	12980	1.71848	0.999949	0.405745	70.3923
	UP_SEQ_FEATURE	glycosylation site:N-linked (GlcNAc...)	9	4.61538	0.108466	FBGN0000071, FBGN0051004, FBGN0051956, FBGN0004842, FBGN0039596, FBGN0010381, FBGN0002569, FBGN0040069, FBGN0002570	36	419	2975	1.77506	0.999977	0.73676	71.5466
	GOTERM_CC_FAT	GO:0031224~intrinsic to membrane	13	6.66667	0.797452	FBGN0000071, FBGN0050160, FBGN0033124, FBGN0051004, FBGN0051956, FBGN0028562, FBGN0004842, FBGN0039596, FBGN0043575, FBGN0052072, FBGN0051358, FBGN0024361, FBGN0052054	50	1382	4786	0.900405	1	0.999243	99.9998
	UP_SEQ_FEATURE	topological domain:Cytoplasmic	4	2.05128	0.861562	FBGN0051004, FBGN0051956, FBGN0004842, FBGN0039596	36	394	2975	0.838973	1	1	100
	GOTERM_CC_FAT	GO:0016021~integral to membrane	12	6.15385	0.863397	FBGN0050160, FBGN0033124, FBGN0051004, FBGN0051956, FBGN0028562, FBGN0004842, FBGN0039596, FBGN0043575, FBGN0024361, FBGN0052072, FBGN0052054, FBGN0051358	50	1360	4786	0.844588	1	0.999537	100
	SP_PIR_KEYWORDS	transmembrane	10	5.12821	0.972277	FBGN0050160, FBGN0033124, FBGN0051004, FBGN0036066, FBGN0051956, FBGN0028562, FBGN0004842, FBGN0039596, FBGN0024361, FBGN0052054	191	1039	12980	0.654072	1	0.999997	100
	UP_SEQ_FEATURE	transmembrane region	4	2.05128	0.97691	FBGN0051004, FBGN0051956, FBGN0004842, FBGN0039596	36	575	2975	0.574879	1	1	100
Cluster 14 (0.163)	SP_PIR_KEYWORDS	membrane	9	4.61538	0.995206	FBGN0000071, FBGN0050160, FBGN0033124, FBGN0051004, FBGN0051956, FBGN0028562, FBGN0004842, FBGN0039596, FBGN0024361	191	1139	12980	0.536982	1	1	100
	GOTERM_MF_FAT	GO:0016563~transcription activator activity	3	1.53846	0.281076	FBGN0032209, FBGN0015919, FBGN0015904	90	93	7918	2.83799	1	0.905533	97.9922
	INTERPRO	IPR017970:Homeobox, conserved site	3	1.53846	0.358446	FBGN0041156, FBGN0015919, FBGN0015904	133	97	10196	2.37098	1	0.966014	99.5297
	INTERPRO	IPR001356:Homeobox	3	1.53846	0.381711	FBGN0041156, FBGN0015919, FBGN0015904	133	102	10196	2.25475	1	0.969704	99.6989
	INTERPRO	IPR012287:Homeodomain-related	3	1.53846	0.400068	FBGN0041156, FBGN0015919, FBGN0015904	133	106	10196	2.16967	1	0.9714	99.7908
	SP_PIR_KEYWORDS	Homeobox	3	1.53846	0.451587	FBGN0041156, FBGN0015919, FBGN0015904	191	104	12980	1.96033	1	0.909545	99.8507
	GOTERM_MF_FAT	GO:0043565~sequence-specific DNA binding	4	2.05128	0.480837	FBGN0041156, FBGN0038391, FBGN0015919, FBGN0015904	90	230	7918	1.53005	1	0.98302	99.9575
	SMART	SM00389:HOX	3	1.53846	0.521482	FBGN0041156, FBGN0015919, FBGN0015904	83	102	4824	1.70943	1	0.966308	99.9057
	GOTERM_MF_FAT	GO:0003700~transcription factor activity	5	2.5641	0.643161	FBGN0041156, FBGN0032209, FBGN0038391, FBGN0015919, FBGN0015904	90	389	7918	1.13082	1	0.997845	99.9995
	GOTERM_MF_FAT	GO:0003702~RNA polymerase II transcription factor activity	3	1.53846	0.790285	FBGN0038391, FBGN0015919, FBGN0015904	90	257	7918	1.02698	1	0.999814	100
	GOTERM_BP_FAT	GO:0048569~post-embryonic organ development	3	1.53846	0.851843	FBGN0032209, FBGN0015919, FBGN0015904	90	297	7937	0.890797	1	1	100
	GOTERM_BP_FAT	GO:0009791~post-embryonic development	4	2.05128	0.872334	FBGN0032209, FBGN0000277, FBGN0000276, FBGN0015919, FBGN0015904	90	434	7937	0.812801	1	1	100
	GOTERM_MF_FAT	GO:0030528~transcription regulator activity	5	2.5641	0.95489	FBGN0041156, FBGN0032209, FBGN0038391, FBGN0015919, FBGN0015904	90	682	7918	0.644998	1	1	100
	GOTERM_BP_FAT	GO:0000902~cell morphogenesis	3	1.53846	0.962622	FBGN0041156, FBGN0015919, FBGN0015904	90	442	7937	0.598567	1	1	100
	GOTERM_BP_FAT	GO:0006355~regulation of transcription, DNA-dependent	4	2.05128	0.972299	FBGN0041156, FBGN0038391, FBGN0015919, FBGN0015904	90	612	7937	0.576398	1	1	100
	GOTERM_BP_FAT	GO:0032989~cellular component morphogenesis	3	1.53846	0.982666	FBGN0041156, FBGN0015919, FBGN0015904	90	518	7937	0.510746	1	1	100
	GOTERM_BP_FAT	GO:0045449~regulation of transcription	5	2.5641	0.983068	FBGN0041156, FBGN0032209, FBGN0038391, FBGN0015919, FBGN0015904	90	799	7937	0.55187	1	1	100
	GOTERM_BP_FAT	GO:0051252~regulation of RNA metabolic process	4	2.05128	0.985021	FBGN0041156, FBGN0038391, FBGN0015919, FBGN0015904	90	678	7937	0.520288	1	1	100
	SP_PIR_KEYWORDS	dna-binding	3	1.53846	0.985717	FBGN0041156, FBGN0015919, FBGN0015904	191	417	12980	0.488907	1	0.999998	100
	GOTERM_MF_FAT	GO:0003677~DNA binding	5	2.5641	0.987377	FBGN0041156, FBGN0032209, FBGN0038391, FBGN0015919, FBGN0015904	90	830	7918	0.529987	1	1	100
	SP_PIR_KEYWORDS	nucleus	3	1.53846	0.999974	FBGN0041156, FBGN0015919, FBGN0015904	191	869	12980	0.234608	1	1	100
Cluster 15 (0.115)	GOTERM_CC_FAT	GO:0005887~integral to plasma membrane	3	1.53846	0.608472	FBGN0004842, FBGN0043575, FBGN0051358	50	198	4786	1.4503	1	0.998217	99.9577
	GOTERM_CC_FAT	GO:0031226~intrinsic to plasma membrane	3	1.53846	0.616799	FBGN0004842, FBGN0043575, FBGN0051358	50	201	4786	1.42866	1	0.99437	99.9646
	GOTERM_CC_FAT	GO:0044459~plasma membrane part	3	1.53846	0.928365	FBGN0004842, FBGN0043575, FBGN0051358	50	405	4786	0.709037	1	0.999863	100
	GOTERM_CC_FAT	GO:0005886~plasma membrane	4	2.05128	0.991305	FBGN0000071, FBGN0004842, FBGN0043575, FBGN0051358	50	781	4786	0.490243	1	0.999999	100
Cluster 16 (0.040)	GOTERM_BP_FAT	GO:0009791~post-embryonic development	4	2.05128	0.872334	FBGN0032209, FBGN0000277, FBGN0000276, FBGN0015919, FBGN0015904	90	434	7937	0.812801	1	1	100
	GOTERM_BP_FAT	GO:0048707~instar larval or pupal morphogenesis	3	1.53846	0.906413	FBGN0000277, FBGN0000276, FBGN0015919, FBGN0015904	90	347	7937	0.76244	1	1	100
	GOTERM_BP_FAT	GO:0009886~post-embryonic morphogenesis	3	1.53846	0.91154	FBGN0000277, FBGN0000276, FBGN0015919, FBGN0015904	90	353	7937	0.749481	1	1	100
	GOTERM_BP_FAT	GO:0007552~metamorphosis	3	1.53846	0.918744	FBGN0000277, FBGN0000276, FBGN0015919, FBGN0015904	90	362	7937	0.730847	1	1	100
	GOTERM_BP_FAT	GO:0002165~instar larval or pupal development	3	1.53846	0.952637	FBGN0000277, FBGN0000276, FBGN0015919, FBGN0015904	90	418	7937	0.632935	1	1	100
