# Supplementary material for: A systems level approach to temporal expression dynamics in Drosophila reveals clusters of long term memory genes
Source: PLoS Genet. 2017 Oct 30;13(10):e1007054. doi: 10.1371/journal.pgen.1007054 (PMC5679645; doi:10.1371/journal.pgen.1007054)
Supplement: S3 Table — Gene list was generated with a FDR restriction of less than 0.05; no fold change minimum was used. Enrichment score is indicated in parentheses with the cluster identification. (XLSX) [file pgen.1007054.s006.xlsx]

## Sheet: S3_Table
Category	Term	Count	%	PValue	Genes	List Total	Pop Hits	Pop Total	Fold Enrichment	Bonferroni	Benjamini	FDR
Cluster 1 (9.18)
GOTERM_MF_DIRECT	GO:0008061~chitin binding	20	4.65116	6.65764e-11	FBGN0034197, FBGN0034580, FBGN0261681, FBGN0036363, FBGN0085249, FBGN0264488, FBGN0036362, FBGN0053983, FBGN0053265, FBGN0263748, FBGN0259748, FBGN0036232, FBGN0085353, FBGN0261682, FBGN0040687, FBGN0035325, FBGN0022700, FBGN0036203, FBGN0050293, FBGN0051077	221	123	9284	6.83074	1.45137e-08	1.45137e-08	8.46232e-08
INTERPRO	IPR002557:Chitin binding domain	19	4.4186	2.58504e-10	FBGN0034580, FBGN0261681, FBGN0036363, FBGN0085249, FBGN0264488, FBGN0036362, FBGN0053983, FBGN0053265, FBGN0263748, FBGN0259748, FBGN0036232, FBGN0085353, FBGN0261682, FBGN0040687, FBGN0035325, FBGN0022700, FBGN0036203, FBGN0050293, FBGN0051077	290	106	10984	6.78907	1.10381e-07	1.10381e-07	3.63989e-07
SMART	SM00494:ChtBD2	17	3.95349	1.28553e-09	FBGN0034580, FBGN0036363, FBGN0085249, FBGN0264488, FBGN0036362, FBGN0053983, FBGN0263748, FBGN0053265, FBGN0259748, FBGN0036232, FBGN0085353, FBGN0261682, FBGN0035325, FBGN0022700, FBGN0036203, FBGN0050293, FBGN0051077	162	79	5218	6.93124	1.32409e-07	1.32409e-07	1.43479e-06
GOTERM_BP_DIRECT	GO:0006030~chitin metabolic process	16	3.72093	7.98756e-09	FBGN0053265, FBGN0263748, FBGN0259748, FBGN0036232, FBGN0085353, FBGN0261682, FBGN0040687, FBGN0036363, FBGN0261681, FBGN0035325, FBGN0036362, FBGN0264488, FBGN0085249, FBGN0036203, FBGN0053983, FBGN0051077	257	99	10996	6.91491	3.47458e-06	6.94917e-07	1.1277e-05
Cluster 2 (7.75)	Enrichment Score: 7.75331647087453
GOTERM_BP_DIRECT	GO:0050830~defense response to Gram-positive bacterium	19	4.4186	2.04704e-16	FBGN0010388, FBGN0034328, FBGN0034407, FBGN0012042, FBGN0052185, FBGN0035806, FBGN0243514, FBGN0041581, FBGN0032638, FBGN0000279, FBGN0000277, FBGN0000276, FBGN0037906, FBGN0041579, FBGN0038530, FBGN0050098, FBGN0004431, FBGN0010385, FBGN0004429	257	56	10996	14.5167	9.65894e-14	9.65894e-14	3.10862e-13
UP_SEQ_FEATURE	signal peptide	37	8.60465	1.19328e-12	FBGN0010388, FBGN0014454, FBGN0010395, FBGN0035806, FBGN0040736, FBGN0002578, FBGN0043578, FBGN0043575, FBGN0000279, FBGN0041182, FBGN0000277, FBGN0000276, FBGN0037906, FBGN0041579, FBGN0003863, FBGN0025583, FBGN0004431, FBGN0040069, FBGN0002570, FBGN0010385, FBGN0034328, FBGN0034329, FBGN0012042, FBGN0010357, FBGN0067903, FBGN0041581, FBGN0002569, FBGN0034468, FBGN0004240, FBGN0000071, FBGN00033…	78	427	3113	3.45827	2.42233e-10	2.42233e-10	1.49928e-09
UP_KEYWORDS	Innate immunity	18	4.18605	1.26727e-12	FBGN0010388, FBGN0034328, FBGN0034329, FBGN0012042, FBGN0035806, FBGN0040736, FBGN0067903, FBGN0041581, FBGN0043578, FBGN0004240, FBGN0043575, FBGN0000279, FBGN0000277, FBGN0000276, FBGN0037906, FBGN0041579, FBGN0025583, FBGN0010385	386	65	13921	9.98717	1.86296e-10	9.31479e-11	1.5081e-09
GOTERM_BP_DIRECT	GO:0045087~innate immune response	20	4.65116	2.47942e-12	FBGN0010388, FBGN0034328, FBGN0034329, FBGN0012042, FBGN0035806, FBGN0040736, FBGN0067903, FBGN0041581, FBGN0026760, FBGN0043578, FBGN0004240, FBGN0043575, FBGN0000279, FBGN0000277, FBGN0000276, FBGN0037906, FBGN0041579, FBGN0014000, FBGN0025583, FBGN0010385	257	104	10996	8.22808	1.07857e-09	5.39283e-10	3.50057e-09
UP_KEYWORDS	Immunity	18	4.18605	4.70972e-12	FBGN0010388, FBGN0034328, FBGN0034329, FBGN0012042, FBGN0035806, FBGN0040736, FBGN0067903, FBGN0041581, FBGN0043578, FBGN0004240, FBGN0043575, FBGN0000279, FBGN0000277, FBGN0000276, FBGN0037906, FBGN0041579, FBGN0025583, FBGN0010385	386	70	13921	9.2738	6.92323e-10	2.30774e-10	5.60447e-09
GOTERM_BP_DIRECT	GO:0019731~antibacterial humoral response	11	2.55814	3.44293e-11	FBGN0010388, FBGN0034328, FBGN0000277, FBGN0000276, FBGN0012042, FBGN0040736, FBGN0041581, FBGN0041579, FBGN0004240, FBGN0000279, FBGN0010385	257	23	10996	20.4629	1.49768e-08	4.99226e-09	4.86082e-08
UP_KEYWORDS	Antimicrobial	11	2.55814	3.23552e-10	FBGN0010388, FBGN0000277, FBGN0000276, FBGN0012042, FBGN0041581, FBGN0041579, FBGN0004240, FBGN0004431, FBGN0000279, FBGN0010385, FBGN0004429	386	24	13921	16.5297	4.75622e-08	1.18905e-08	3.85024e-07
UP_KEYWORDS	Antibiotic	9	2.09302	8.26928e-10	FBGN0010388, FBGN0000277, FBGN0000276, FBGN0012042, FBGN0041581, FBGN0041579, FBGN0004240, FBGN0000279, FBGN0010385	386	14	13921	23.1845	1.21558e-07	2.43117e-08	9.84037e-07
GOTERM_BP_DIRECT	GO:0009617~response to bacterium	12	2.7907	5.70404e-09	FBGN0010388, FBGN0034328, FBGN0034329, FBGN0000277, FBGN0000276, FBGN0039593, FBGN0040736, FBGN0067903, FBGN0041579, FBGN0025583, FBGN0004240, FBGN0010385	257	46	10996	11.1616	2.48125e-06	6.20314e-07	8.05309e-06
UP_KEYWORDS	Secreted	29	6.74419	7.12239e-09	FBGN0010388, FBGN0035806, FBGN0040736, FBGN0043578, FBGN0043575, FBGN0000279, FBGN0000277, FBGN0029831, FBGN0000276, FBGN0037906, FBGN0003863, FBGN0041579, FBGN0025583, FBGN0010385, FBGN0034328, FBGN0034329, FBGN0012042, FBGN0010357, FBGN0067903, FBGN0030884, FBGN0041581, FBGN0053532, FBGN0034468, FBGN0004240, FBGN0036367, FBGN0039472, FBGN0053533, FBGN0030013, FBGN0011554	386	287	13921	3.64418	1.04699e-06	1.4957e-07	8.47558e-06
GOTERM_BP_DIRECT	GO:0006959~humoral immune response	9	2.09302	4.122e-08	FBGN0034407, FBGN0000277, FBGN0000276, FBGN0012042, FBGN0052185, FBGN0041581, FBGN0041579, FBGN0000279, FBGN0010385	257	24	10996	16.0447	1.79305e-05	2.98845e-06	5.81953e-05
GOTERM_BP_DIRECT	GO:0006952~defense response	8	1.86047	1.0731e-05	FBGN0010388, FBGN0034328, FBGN0034329, FBGN0040736, FBGN0067903, FBGN0041581, FBGN0041579, FBGN0025583	257	34	10996	10.0673	0.00465711	0.000583329	0.0151491
GOTERM_BP_DIRECT	GO:0042742~defense response to bacterium	10	2.32558	2.29575e-05	FBGN0010388, FBGN0000277, FBGN0000276, FBGN0012042, FBGN0031464, FBGN0243514, FBGN0041581, FBGN0004240, FBGN0000279, FBGN0010385	257	67	10996	6.38597	0.00993693	0.00110901	0.0324071
UP_SEQ_FEATURE	sequence variant	17	3.95349	8.31033e-05	FBGN0010388, FBGN0001168, FBGN0035806, FBGN0041581, FBGN0002578, FBGN0043578, FBGN0034468, FBGN0004240, FBGN0043575, FBGN0000279, FBGN0000277, FBGN0000276, FBGN0000079, FBGN0041579, FBGN0000078, FBGN0004431, FBGN0010385	78	225	3113	3.01544	0.0167292	0.00560778	0.104365
UP_KEYWORDS	Polymorphism	12	2.7907	0.000490858	FBGN0001168, FBGN0000277, FBGN0000276, FBGN0041581, FBGN0002578, FBGN0000079, FBGN0000078, FBGN0041579, FBGN0034468, FBGN0004240, FBGN0000279, FBGN0010385	386	120	13921	3.60648	0.0696308	0.0071914	0.582556
GOTERM_BP_DIRECT	GO:0050829~defense response to Gram-negative bacterium	10	2.32558	0.0009179	FBGN0010388, FBGN0041182, FBGN0000277, FBGN0000276, FBGN0012042, FBGN0052185, FBGN0004240, FBGN0004431, FBGN0000279, FBGN0004429	257	108	10996	3.96167	0.329324	0.0302611	1.28814
GOTERM_BP_DIRECT	GO:0019835~cytolysis	4	0.930233	0.00132573	FBGN0000277, FBGN0000276, FBGN0004431, FBGN0004429	257	10	10996	17.1144	0.438461	0.0403816	1.8555
UP_KEYWORDS	Cleavage on pair of basic residues	5	1.16279	0.0404181	FBGN0010388, FBGN0003328, FBGN0012042, FBGN0041581, FBGN0010385	386	47	13921	3.83668	0.997677	0.21541	38.7962
Cluster 3 (5.74)
INTERPRO	IPR006616:DM9 repeat	6	1.39535	1.40774e-06	FBGN0036767, FBGN0036766, FBGN0265186, FBGN0265185, FBGN0052633, FBGN0033787	290	9	10984	25.2506	0.000600924	0.000120214	0.00198216
INTERPRO	IPR024518:Domain of unknown function DUF3421	6	1.39535	1.40774e-06	FBGN0036767, FBGN0036766, FBGN0265186, FBGN0265185, FBGN0052633, FBGN0033787	290	9	10984	25.2506	0.000600924	0.000120214	0.00198216
SMART	SM00696:DM9	6	1.39535	2.99744e-06	FBGN0036767, FBGN0036766, FBGN0265186, FBGN0265185, FBGN0052633, FBGN0033787	162	9	5218	21.4733	0.000308689	0.000102907	0.00334542
Cluster 4 (4.12)
INTERPRO	IPR013781:Glycoside hydrolase, catalytic domain	11	2.55814	2.97873e-07	FBGN0050360, FBGN0000079, FBGN0034580, FBGN0000078, FBGN0002569, FBGN0022700, FBGN0033296, FBGN0050293, FBGN0032381, FBGN0002570, FBGN0041630	290	47	10984	8.86456	0.000127184	6.35939e-05	0.000419422
GOTERM_BP_DIRECT	GO:0005975~carbohydrate metabolic process	14	3.25581	1.00975e-06	FBGN0034197, FBGN0010222, FBGN0261445, FBGN0050360, FBGN0034580, FBGN0000079, FBGN0000078, FBGN0002569, FBGN0022700, FBGN0033296, FBGN0050293, FBGN0032381, FBGN0002570, FBGN0001258	257	106	10996	5.65098	0.000439147	6.27471e-05	0.00142559
INTERPRO	IPR017853:Glycoside hydrolase, superfamily	11	2.55814	1.16977e-06	FBGN0050360, FBGN0000079, FBGN0034580, FBGN0000078, FBGN0002569, FBGN0022700, FBGN0033296, FBGN0050293, FBGN0032381, FBGN0002570, FBGN0041630	290	54	10984	7.71545	0.000499368	0.000166484	0.0016471
INTERPRO	IPR006047:Glycosyl hydrolase, family 13, catalytic domain	7	1.62791	1.29104e-06	FBGN0050360, FBGN0000079, FBGN0000078, FBGN0002569, FBGN0033296, FBGN0032381, FBGN0002570	290	15	10984	17.6754	0.000551124	0.00013781	0.00181785
INTERPRO	IPR015902:Glycoside hydrolase, family 13	7	1.62791	1.29104e-06	FBGN0050360, FBGN0000079, FBGN0000078, FBGN0002569, FBGN0033296, FBGN0032381, FBGN0002570	290	15	10984	17.6754	0.000551124	0.00013781	0.00181785
SMART	SM00642:Aamy	7	1.62791	1.92404e-06	FBGN0050360, FBGN0000079, FBGN0000078, FBGN0002569, FBGN0033296, FBGN0032381, FBGN0002570	162	14	5218	16.1049	0.000198157	9.90833e-05	0.00214742
UP_KEYWORDS	Glycosidase	12	2.7907	0.000107243	FBGN0000079, FBGN0034580, FBGN0000078, FBGN0002569, FBGN0022700, FBGN0033296, FBGN0050293, FBGN0004431, FBGN0032381, FBGN0002570, FBGN0004429, FBGN0041630	386	101	13921	4.28492	0.015642	0.00196876	0.127544
KEGG_PATHWAY	dme00500:Starch and sucrose metabolism	6	1.39535	0.000665154	FBGN0000079, FBGN0000078, FBGN0002569, FBGN0033296, FBGN0032381, FBGN0002570	66	31	2752	8.07038	0.0410522	0.0207412	0.671464
GOTERM_MF_DIRECT	GO:0003824~catalytic activity	11	2.55814	0.000704093	FBGN0052984, FBGN0050360, FBGN0039591, FBGN0000079, FBGN0000078, FBGN0002569, FBGN0033296, FBGN0013307, FBGN0032381, FBGN0002570, FBGN0032082	221	124	9284	3.72661	0.142339	0.0498944	0.89127
GOTERM_MF_DIRECT	GO:0032450~maltose alpha-glucosidase activity	4	0.930233	0.00314906	FBGN0002569, FBGN0033296, FBGN0032381, FBGN0002570	221	13	9284	12.9259	0.497208	0.128479	3.92969
GOTERM_MF_DIRECT	GO:0004558~alpha-1,4-glucosidase activity	4	0.930233	0.00393841	FBGN0002569, FBGN0033296, FBGN0032381, FBGN0002570	221	14	9284	12.0026	0.576952	0.133574	4.89215
KEGG_PATHWAY	dme00052:Galactose metabolism	4	0.930233	0.0447149	FBGN0002569, FBGN0033296, FBGN0032381, FBGN0002570	66	34	2752	4.90553	0.943975	0.513487	37.0732
INTERPRO	IPR013780:Glycosyl hydrolase, family 13, all-beta	3	0.697674	0.0723796	FBGN0000079, FBGN0000078, FBGN0032381	290	17	10984	6.68398	1	0.570122	65.282
Cluster 5 (3.75)
GOTERM_BP_DIRECT	GO:0006508~proteolysis	27	6.27907	4.43024e-05	FBGN0028381, FBGN0051821, FBGN0263235, FBGN0263234, FBGN0036738, FBGN0050371, FBGN0040060, FBGN0051823, FBGN0250815, FBGN0035665, FBGN0032638, FBGN0033774, FBGN0035663, FBGN0259237, FBGN0028950, FBGN0003863, FBGN0030688, FBGN0010357, FBGN0031389, FBGN0023197, FBGN0029804, FBGN0032049, FBGN0029827, FBGN0025383, FBGN0011554, FBGN0050098, FBGN0038431	257	475	10996	2.43205	0.0190874	0.00192534	0.0625289
INTERPRO	IPR009003:Trypsin-like cysteine/serine peptidase domain	20	4.65116	6.60146e-05	FBGN0263235, FBGN0263234, FBGN0050371, FBGN0036738, FBGN0030688, FBGN0040060, FBGN0010357, FBGN0031389, FBGN0250815, FBGN0023197, FBGN0035665, FBGN0032638, FBGN0029827, FBGN0025383, FBGN0035663, FBGN0030927, FBGN0011554, FBGN0003863, FBGN0050098, FBGN0038431	290	263	10984	2.88029	0.0277956	0.00401893	0.0929124
GOTERM_MF_DIRECT	GO:0004252~serine-type endopeptidase activity	19	4.4186	0.000113399	FBGN0263235, FBGN0263234, FBGN0050371, FBGN0036738, FBGN0030688, FBGN0040060, FBGN0010357, FBGN0031389, FBGN0250815, FBGN0023197, FBGN0035665, FBGN0032638, FBGN0029827, FBGN0025383, FBGN0035663, FBGN0011554, FBGN0003863, FBGN0050098, FBGN0038431	221	280	9284	2.85061	0.0244192	0.0122851	0.144042
INTERPRO	IPR001314:Peptidase S1A, chymotrypsin-type	18	4.18605	0.000114991	FBGN0263235, FBGN0263234, FBGN0050371, FBGN0036738, FBGN0030688, FBGN0040060, FBGN0010357, FBGN0250815, FBGN0023197, FBGN0035665, FBGN0032638, FBGN0029827, FBGN0025383, FBGN0035663, FBGN0011554, FBGN0003863, FBGN0050098, FBGN0038431	290	229	10984	2.97714	0.0479179	0.00489836	0.161792
INTERPRO	IPR018114:Peptidase S1, trypsin family, active site	16	3.72093	0.00011615	FBGN0263235, FBGN0263234, FBGN0050371, FBGN0036738, FBGN0030688, FBGN0040060, FBGN0010357, FBGN0250815, FBGN0023197, FBGN0035665, FBGN0029827, FBGN0025383, FBGN0035663, FBGN0003863, FBGN0050098, FBGN0038431	290	186	10984	3.25814	0.0483891	0.00449885	0.163422
INTERPRO	IPR001254:Peptidase S1	19	4.4186	0.000152193	FBGN0263235, FBGN0263234, FBGN0050371, FBGN0036738, FBGN0030688, FBGN0040060, FBGN0010357, FBGN0031389, FBGN0250815, FBGN0023197, FBGN0035665, FBGN0032638, FBGN0029827, FBGN0025383, FBGN0035663, FBGN0011554, FBGN0003863, FBGN0050098, FBGN0038431	290	257	10984	2.80016	0.0629243	0.0054013	0.214083
UP_KEYWORDS	Protease	23	5.34884	0.000479531	FBGN0028381, FBGN0051821, FBGN0036738, FBGN0030688, FBGN0051823, FBGN0040060, FBGN0010357, FBGN0250815, FBGN0023197, FBGN0002578, FBGN0032049, FBGN0029804, FBGN0035665, FBGN0029827, FBGN0033774, FBGN0025383, FBGN0035663, FBGN0259237, FBGN0011554, FBGN0028950, FBGN0003863, FBGN0038431, FBGN0035630	386	362	13921	2.29141	0.0680797	0.00780362	0.569149
SMART	SM00020:Tryp_SPc	19	4.4186	0.000676622	FBGN0263235, FBGN0263234, FBGN0050371, FBGN0036738, FBGN0030688, FBGN0040060, FBGN0010357, FBGN0031389, FBGN0250815, FBGN0023197, FBGN0035665, FBGN0032638, FBGN0029827, FBGN0025383, FBGN0035663, FBGN0011554, FBGN0003863, FBGN0050098, FBGN0038431	162	252	5218	2.42852	0.067341	0.0172779	0.752594
UP_KEYWORDS	Serine protease	13	3.02326	0.000788823	FBGN0036738, FBGN0030688, FBGN0040060, FBGN0010357, FBGN0250815, FBGN0023197, FBGN0035665, FBGN0029827, FBGN0025383, FBGN0035663, FBGN0011554, FBGN0003863, FBGN0038431	386	147	13921	3.1894	0.109527	0.00962032	0.934668
Cluster 6 (2.52)
PIR_SUPERFAMILY	PIRSF002419:tetraspanin	6	1.39535	0.000440875	FBGN0050160, FBGN0033124, FBGN0032075, FBGN0029507, FBGN0024361, FBGN0032074	25	24	806	8.06	0.00703072	0.00703072	0.31266
INTERPRO	IPR000301:Tetraspanin	6	1.39535	0.000728036	FBGN0050160, FBGN0033124, FBGN0032075, FBGN0029507, FBGN0024361, FBGN0032074	290	28	10984	8.11626	0.267275	0.0219683	1.02025
GOTERM_BP_DIRECT	GO:0007166~cell surface receptor signaling pathway	8	1.86047	0.000751755	FBGN0050160, FBGN0261445, FBGN0033124, FBGN0032075, FBGN0004842, FBGN0029507, FBGN0024361, FBGN0032074	257	65	10996	5.26597	0.279015	0.0268931	1.05613
INTERPRO	IPR018499:Tetraspanin/Peripherin	6	1.39535	0.00235237	FBGN0050160, FBGN0033124, FBGN0032075, FBGN0029507, FBGN0024361, FBGN0032074	290	36	10984	6.31264	0.634192	0.0543372	3.2618
INTERPRO	IPR008952:Tetraspanin, EC2 domain	6	1.39535	0.00266239	FBGN0050160, FBGN0033124, FBGN0032075, FBGN0029507, FBGN0024361, FBGN0032074	290	37	10984	6.14203	0.679655	0.058154	3.68422
GOTERM_CC_DIRECT	GO:0005887~integral component of plasma membrane	13	3.02326	0.490005	FBGN0051106, FBGN0036732, FBGN0019952, FBGN0032075, FBGN0032074, FBGN0024361, FBGN0037427, FBGN0050160, FBGN0033124, FBGN0025595, FBGN0036945, FBGN0029507, FBGN0032435	237	490	10026	1.12235	1	0.996607	99.9163
Cluster 7 (2.37)
GOTERM_MF_DIRECT	GO:0042834~peptidoglycan binding	5	1.16279	0.000722932	FBGN0037906, FBGN0035806, FBGN0243514, FBGN0043578, FBGN0043575	221	18	9284	11.6692	0.145857	0.0386474	0.915017
INTERPRO	IPR017331:Peptidoglycan recognition protein, PGRP-S	4	0.930233	0.000915103	FBGN0037906, FBGN0035806, FBGN0043578, FBGN0043575	290	8	10984	18.9379	0.323571	0.0241369	1.28084
PIR_SUPERFAMILY	PIRSF037945:peptidoglycan recognition protein, PGRP-S type	4	0.930233	0.00118081	FBGN0037906, FBGN0035806, FBGN0043578, FBGN0043575	25	8	806	16.12	0.0187265	0.00940751	0.835517
GOTERM_MF_DIRECT	GO:0008745~N-acetylmuramoyl-L-alanine amidase activity	4	0.930233	0.00393841	FBGN0037906, FBGN0035806, FBGN0043578, FBGN0043575	221	14	9284	12.0026	0.576952	0.133574	4.89215
SMART	SM00644:Ami_2	4	0.930233	0.00396375	FBGN0037906, FBGN0035806, FBGN0043578, FBGN0043575	162	11	5218	11.7127	0.335737	0.0659073	4.33596
INTERPRO	IPR006619:Peptidoglycan recognition protein family domain, metazoa/bacteria	4	0.930233	0.00423835	FBGN0037906, FBGN0035806, FBGN0043578, FBGN0043575	290	13	10984	11.6541	0.836938	0.0827388	5.80522
INTERPRO	IPR002502:N-acetylmuramoyl-L-alanine amidase domain	4	0.930233	0.00423835	FBGN0037906, FBGN0035806, FBGN0043578, FBGN0043575	290	13	10984	11.6541	0.836938	0.0827388	5.80522
GOTERM_BP_DIRECT	GO:0009253~peptidoglycan catabolic process	4	0.930233	0.00461168	FBGN0037906, FBGN0035806, FBGN0043578, FBGN0043575	257	15	10996	11.4096	0.866108	0.118094	6.31756
INTERPRO	IPR015510:Peptidoglycan recognition protein	4	0.930233	0.00529025	FBGN0037906, FBGN0035806, FBGN0043578, FBGN0043575	290	14	10984	10.8217	0.896163	0.0978293	7.19667
SMART	SM00701:PGRP	4	0.930233	0.00656553	FBGN0037906, FBGN0035806, FBGN0043578, FBGN0043575	162	13	5218	9.91073	0.492612	0.0923765	7.08826
GOTERM_BP_DIRECT	GO:0006955~immune response	6	1.39535	0.00821495	FBGN0037906, FBGN0035806, FBGN0243514, FBGN0053542, FBGN0043578, FBGN0043575	257	54	10996	4.754	0.972354	0.172094	10.9934
UP_SEQ_FEATURE	metal ion-binding site:Zinc	4	0.930233	0.103675	FBGN0037906, FBGN0043578, FBGN0043575, FBGN0003189	78	46	3113	3.47046	1	0.867331	74.7216
Cluster 8 (2.24)
INTERPRO	IPR020400:Cecropin, diptera	3	0.697674	0.00399678	FBGN0000277, FBGN0000276, FBGN0000279	290	4	10984	28.4069	0.819142	0.0819489	5.48294
INTERPRO	IPR000875:Cecropin	3	0.697674	0.00654574	FBGN0000277, FBGN0000276, FBGN0000279	290	5	10984	22.7255	0.939446	0.114783	8.83243
UP_KEYWORDS	Amidation	5	1.16279	0.00697279	FBGN0034329, FBGN0000277, FBGN0000276, FBGN0025583, FBGN0000279	386	28	13921	6.44014	0.642489	0.0587112	7.98938
Cluster 9 (1.910	Enrichment Score: 1.9082471452370375
UP_KEYWORDS	Lipid biosynthesis	9	2.09302	0.000672073	FBGN0051522, FBGN0034145, FBGN0038033, FBGN0039620, FBGN0026576, FBGN0033983, FBGN0025885, FBGN0038032, FBGN0052072	386	70	13921	4.6369	0.0941015	0.00894412	0.796838
UP_KEYWORDS	Lipid metabolism	10	2.32558	0.00434946	FBGN0051522, FBGN0034145, FBGN0038033, FBGN0039620, FBGN0026576, FBGN0033983, FBGN0025885, FBGN0038032, FBGN0052072, FBGN0028519	386	114	13921	3.16358	0.473111	0.0392565	5.05487
GOTERM_MF_DIRECT	GO:0080019~fatty-acyl-CoA reductase (alcohol-forming) activity	4	0.930233	0.00698224	FBGN0034145, FBGN0038033, FBGN0039620, FBGN0038032	221	17	9284	9.88448	0.782915	0.173812	8.52096
UP_KEYWORDS	NADP	6	1.39535	0.00851933	FBGN0034145, FBGN0038033, FBGN0039620, FBGN0032945, FBGN0031464, FBGN0038032	386	46	13921	4.7041	0.715695	0.0674873	9.68021
INTERPRO	IPR013120:Male sterility, NAD-binding	4	0.930233	0.0093236	FBGN0034145, FBGN0038033, FBGN0039620, FBGN0038032	290	17	10984	8.91197	0.981682	0.153513	12.3569
INTERPRO	IPR026055:Fatty acyl-CoA reductase	4	0.930233	0.0093236	FBGN0034145, FBGN0038033, FBGN0039620, FBGN0038032	290	17	10984	8.91197	0.981682	0.153513	12.3569
GOTERM_BP_DIRECT	GO:0035336~long-chain fatty-acyl-CoA metabolic process	3	0.697674	0.0522803	FBGN0034145, FBGN0039620, FBGN0038032	257	16	10996	8.02237	1	0.592772	53.1444
GOTERM_BP_DIRECT	GO:0010025~wax biosynthetic process	3	0.697674	0.0522803	FBGN0034145, FBGN0039620, FBGN0038032	257	16	10996	8.02237	1	0.592772	53.1444
GOTERM_CC_DIRECT	GO:0005777~peroxisome	5	1.16279	0.162062	FBGN0034145, FBGN0039620, FBGN0033983, FBGN0037819, FBGN0038032	237	90	10026	2.35021	0.999999	0.853344	84.4418
Cluster 10 (1.73)
INTERPRO	IPR020821:Extracellular Endonuclease, subunit A	4	0.930233	0.00423835	FBGN0036831, FBGN0036833, FBGN0039593, FBGN0053346	290	13	10984	11.6541	0.836938	0.0827388	5.80522
INTERPRO	IPR001604:DNA/RNA non-specific endonuclease	4	0.930233	0.00423835	FBGN0036831, FBGN0036833, FBGN0039593, FBGN0053346	290	13	10984	11.6541	0.836938	0.0827388	5.80522
SMART	SM00892:SM00892	4	0.930233	0.00656553	FBGN0036831, FBGN0036833, FBGN0039593, FBGN0053346	162	13	5218	9.91073	0.492612	0.0923765	7.08826
GOTERM_MF_DIRECT	GO:0003676~nucleic acid binding	6	1.39535	0.978404	FBGN0036831, FBGN0032439, FBGN0024244, FBGN0036833, FBGN0039593, FBGN0053346	221	432	9284	0.583459	1	1	100
Cluster 11 (1.70)	Enrichment Score: 1.7049648140312985
INTERPRO	IPR011022:Arrestin C-terminal-like domain	4	0.930233	0.0093236	FBGN0042103, FBGN0037517, FBGN0042102, FBGN0042105	290	17	10984	8.91197	0.981682	0.153513	12.3569
INTERPRO	IPR011021:Arrestin-like, N-terminal	4	0.930233	0.0109737	FBGN0042103, FBGN0037517, FBGN0042102, FBGN0042105	290	18	10984	8.41686	0.99101	0.171773	14.3902
SMART	SM01017:SM01017	4	0.930233	0.0142612	FBGN0042103, FBGN0037517, FBGN0042102, FBGN0042105	162	17	5218	7.57879	0.772243	0.151586	14.8126
INTERPRO	IPR014756:Immunoglobulin E-set	5	1.16279	0.103764	FBGN0051004, FBGN0042103, FBGN0037517, FBGN0042102, FBGN0042105	290	68	10984	2.78499	1	0.654633	78.6165
Cluster 12 (1.57)	Enrichment Score: 1.5796782403577976
GOTERM_BP_DIRECT	GO:0016267~O-glycan processing, core 1	3	0.697674	0.021478	FBGN0030984, FBGN0085481, FBGN0033271	257	10	10996	12.8358	0.999921	0.34904	26.4008
GOTERM_MF_DIRECT	GO:0016263~glycoprotein-N-acetylgalactosamine 3-beta-galactosyltransferase activity	3	0.697674	0.022192	FBGN0030984, FBGN0085481, FBGN0033271	221	10	9284	12.6027	0.992496	0.386905	24.8176
INTERPRO	IPR003378:Fringe-like	3	0.697674	0.0382625	FBGN0030984, FBGN0085481, FBGN0033271	290	12	10984	9.46897	1	0.436982	42.2667
Cluster 13 (1.51)
Category	Term	Count	%	PValue	Genes	List Total	Pop Hits	Pop Total	Fold Enrichment	Bonferroni	Benjamini	FDR
KEGG_PATHWAY	dme00520:Amino sugar and nucleotide sugar metabolism	6	1.39535	0.00370648	FBGN0261445, FBGN0029091, FBGN0034580, FBGN0022700, FBGN0050293, FBGN0041630	66	45	2752	5.5596	0.208592	0.0750177	3.69018
GOTERM_BP_DIRECT	GO:0006032~chitin catabolic process	4	0.930233	0.0196512	FBGN0034197, FBGN0034580, FBGN0022700, FBGN0050293	257	25	10996	6.84576	0.999822	0.337089	24.437
GOTERM_MF_DIRECT	GO:0004568~chitinase activity	4	0.930233	0.022843	FBGN0034197, FBGN0034580, FBGN0022700, FBGN0050293	221	26	9284	6.46293	0.99351	0.367425	25.4513
INTERPRO	IPR011583:Chitinase II	3	0.697674	0.0723796	FBGN0034580, FBGN0022700, FBGN0050293	290	17	10984	6.68398	1	0.570122	65.282
INTERPRO	IPR001223:Glycoside hydrolase, family 18, catalytic domain	3	0.697674	0.0723796	FBGN0034580, FBGN0022700, FBGN0050293	290	17	10984	6.68398	1	0.570122	65.282
SMART	SM00636:Glyco_18	3	0.697674	0.0950991	FBGN0034580, FBGN0022700, FBGN0050293	162	17	5218	5.6841	0.999966	0.546949	67.2192
Cluster 14 (1.31)
GOTERM_MF_DIRECT	GO:0016298~lipase activity	5	1.16279	0.00518403	FBGN0029831, FBGN0030884, FBGN0031735, FBGN0036367, FBGN0039472	221	30	9284	7.00151	0.677953	0.149444	6.3929
GOTERM_BP_DIRECT	GO:0016042~lipid catabolic process	5	1.16279	0.0345103	FBGN0029831, FBGN0030884, FBGN0025595, FBGN0036367, FBGN0039472	257	53	10996	4.03641	1	0.485327	39.0935
INTERPRO	IPR000734:Lipase	4	0.930233	0.0550567	FBGN0029831, FBGN0030884, FBGN0036367, FBGN0039472	290	33	10984	4.59101	1	0.51942	54.9496
INTERPRO	IPR013818:Lipase, N-terminal	4	0.930233	0.0550567	FBGN0029831, FBGN0030884, FBGN0036367, FBGN0039472	290	33	10984	4.59101	1	0.51942	54.9496
GOTERM_MF_DIRECT	GO:0052689~carboxylic ester hydrolase activity	3	0.697674	0.497105	FBGN0029831, FBGN0030884, FBGN0036367	221	70	9284	1.80039	1	0.998057	99.9839
Cluster 15 (1.27)
UP_KEYWORDS	Zymogen	5	1.16279	0.0202657	FBGN0028381, FBGN0010357, FBGN0026576, FBGN0011554, FBGN0003863	386	38	13921	4.74536	0.950691	0.139707	21.6228
UP_SEQ_FEATURE	site:Required for specificity	3	0.697674	0.0238983	FBGN0010357, FBGN0011554, FBGN0003863	78	10	3113	11.9731	0.992629	0.558852	26.2077
UP_SEQ_FEATURE	propeptide:Activation peptide	3	0.697674	0.0394903	FBGN0010357, FBGN0011554, FBGN0003863	78	13	3113	9.21006	0.99972	0.68915	39.7242
UP_SEQ_FEATURE	domain:Peptidase S1	3	0.697674	0.0715746	FBGN0010357, FBGN0011554, FBGN0003863	78	18	3113	6.65171	1	0.812709	60.667
KEGG_PATHWAY	dme04080:Neuroactive ligand-receptor interaction	4	0.930233	0.0839343	FBGN0010357, FBGN0025595, FBGN0011554, FBGN0003863	66	44	2752	3.79063	0.996006	0.601682	58.839
UP_SEQ_FEATURE	active site:Charge relay system	3	0.697674	0.204887	FBGN0010357, FBGN0011554, FBGN0003863	78	34	3113	3.52149	1	0.972129	94.3904
Cluster 16 (1.19)
INTERPRO	IPR001436:Alpha crystallin/Heat shock protein	3	0.697674	0.0219801	FBGN0001224, FBGN0001225, FBGN0001223	290	9	10984	12.6253	0.999924	0.29636	26.8709
INTERPRO	IPR002068:Alpha crystallin/Hsp20 domain	3	0.697674	0.0444487	FBGN0001224, FBGN0001225, FBGN0001223	290	13	10984	8.74058	1	0.476461	47.2813
GOTERM_BP_DIRECT	GO:0061077~chaperone-mediated protein folding	3	0.697674	0.0464426	FBGN0001224, FBGN0001225, FBGN0001223	257	15	10996	8.5572	1	0.562846	48.9009
UP_KEYWORDS	Stress response	4	0.930233	0.0621644	FBGN0001224, FBGN0001225, FBGN0001228, FBGN0001223	386	33	13921	4.37149	0.99992	0.286054	53.4081
INTERPRO	IPR008978:HSP20-like chaperone	3	0.697674	0.112972	FBGN0001224, FBGN0001225, FBGN0001223	290	22	10984	5.16489	1	0.663486	81.5105
GOTERM_BP_DIRECT	GO:0009408~response to heat	4	0.930233	0.210648	FBGN0001224, FBGN0001225, FBGN0034335, FBGN0001223	257	68	10996	2.51682	1	0.942629	96.4548
Cluster 17 (1.13)
UP_KEYWORDS	Lectin	6	1.39535	0.000916395	FBGN0036529, FBGN0053532, FBGN0051956, FBGN0039596, FBGN0038419, FBGN0053533	386	28	13921	7.72816	0.126085	0.0103135	1.08507
GOTERM_BP_DIRECT	GO:0006486~protein glycosylation	6	1.39535	0.008869	FBGN0036529, FBGN0085480, FBGN0085481, FBGN0051956, FBGN0039596, FBGN0033271	257	55	10996	4.66756	0.97925	0.176145	11.8185
GOTERM_BP_DIRECT	GO:0009312~oligosaccharide biosynthetic process	3	0.697674	0.0408652	FBGN0036529, FBGN0051956, FBGN0039596	257	14	10996	9.16843	1	0.530572	44.5154
GOTERM_MF_DIRECT	GO:0004653~polypeptide N-acetylgalactosaminyltransferase activity	3	0.697674	0.0421813	FBGN0036529, FBGN0051956, FBGN0039596	221	14	9284	9.00194	0.999917	0.542932	42.1773
UP_SEQ_FEATURE	domain:Ricin B-type lectin	3	0.697674	0.0453466	FBGN0036529, FBGN0051956, FBGN0039596	78	14	3113	8.5522	0.999919	0.691975	44.1824
UP_SEQ_FEATURE	region of interest:Catalytic subdomain B	3	0.697674	0.0453466	FBGN0036529, FBGN0051956, FBGN0039596	78	14	3113	8.5522	0.999919	0.691975	44.1824
UP_SEQ_FEATURE	region of interest:Catalytic subdomain A	3	0.697674	0.0453466	FBGN0036529, FBGN0051956, FBGN0039596	78	14	3113	8.5522	0.999919	0.691975	44.1824
KEGG_PATHWAY	dme00512:Mucin type O-Glycan biosynthesis	3	0.697674	0.0473307	FBGN0036529, FBGN0051956, FBGN0039596	66	15	2752	8.33939	0.952864	0.457161	38.7963
GOTERM_MF_DIRECT	GO:0030246~carbohydrate binding	6	1.39535	0.0509406	FBGN0036529, FBGN0051956, FBGN0039596, FBGN0038419, FBGN0034511, FBGN0033301	221	85	9284	2.96534	0.999989	0.532268	48.5502
INTERPRO	IPR000772:Ricin B lectin domain	3	0.697674	0.0578197	FBGN0036529, FBGN0051956, FBGN0039596	290	15	10984	7.57517	1	0.526681	56.7693
INTERPRO	IPR001173:Glycosyl transferase, family 2	3	0.697674	0.0723796	FBGN0036529, FBGN0051956, FBGN0039596	290	17	10984	6.68398	1	0.570122	65.282
UP_KEYWORDS	Manganese	4	0.930233	0.336094	FBGN0003067, FBGN0036529, FBGN0051956, FBGN0039596	386	74	13921	1.94945	1	0.821003	99.236
UP_SEQ_FEATURE	topological domain:Lumenal	3	0.697674	0.457273	FBGN0036529, FBGN0051956, FBGN0039596	78	62	3113	1.93114	1	0.999323	99.9537
UP_KEYWORDS	Signal-anchor	3	0.697674	0.470416	FBGN0036529, FBGN0051956, FBGN0039596	386	57	13921	1.89815	1	0.891913	99.9481
GOTERM_CC_DIRECT	GO:0000139~Golgi membrane	3	0.697674	0.749374	FBGN0036529, FBGN0051956, FBGN0039596	237	113	10026	1.12311	1	0.999844	100
UP_KEYWORDS	Golgi apparatus	3	0.697674	0.808326	FBGN0036529, FBGN0051956, FBGN0039596	386	109	13921	0.992608	1	0.988858	100
Cluster 18 (1.11)
GOTERM_CC_DIRECT	GO:0005920~smooth septate junction	3	0.697674	0.0107166	FBGN0051004, FBGN0036945, FBGN0024361	237	7	10026	18.1302	0.559066	0.18512	10.7189
GOTERM_CC_DIRECT	GO:0016327~apicolateral plasma membrane	3	0.697674	0.0936858	FBGN0051004, FBGN0036945, FBGN0024361	237	22	10026	5.7687	0.999434	0.775799	64.4824
UP_KEYWORDS	Cell junction	4	0.930233	0.469894	FBGN0051004, FBGN0036945, FBGN0036727, FBGN0024361	386	92	13921	1.56803	1	0.89726	99.9475
Cluster 19 (1.08)
GOTERM_MF_DIRECT	GO:0005509~calcium ion binding	12	2.7907	0.0112882	FBGN0033027, FBGN0035539, FBGN0022160, FBGN0031464, FBGN0052702, FBGN0261090, FBGN0010423, FBGN0000079, FBGN0000078, FBGN0085428, FBGN0259140, FBGN0010424	221	210	9284	2.40052	0.915821	0.240412	13.4369
UP_KEYWORDS	Calcium	8	1.86047	0.0436938	FBGN0031464, FBGN0052702, FBGN0010423, FBGN0053532, FBGN0000079, FBGN0000078, FBGN0010424, FBGN0053533	386	117	13921	2.46597	0.998595	0.215918	41.2367
SMART	SM00054:EFh	6	1.39535	0.0671146	FBGN0033027, FBGN0022160, FBGN0031464, FBGN0010423, FBGN0085428, FBGN0010424	162	71	5218	2.72196	0.99922	0.511087	53.9477
INTERPRO	IPR018247:EF-Hand 1, calcium-binding site	6	1.39535	0.0702379	FBGN0033027, FBGN0022160, FBGN0031464, FBGN0010423, FBGN0085428, FBGN0010424	290	84	10984	2.70542	1	0.568487	64.1362
UP_SEQ_FEATURE	domain:EF-hand 3	3	0.697674	0.0715746	FBGN0031464, FBGN0010423, FBGN0010424	78	18	3113	6.65171	1	0.812709	60.667
UP_SEQ_FEATURE	calcium-binding region:1	3	0.697674	0.101499	FBGN0031464, FBGN0010423, FBGN0010424	78	22	3113	5.44231	1	0.886126	73.9396
UP_SEQ_FEATURE	calcium-binding region:2	3	0.697674	0.101499	FBGN0031464, FBGN0010423, FBGN0010424	78	22	3113	5.44231	1	0.886126	73.9396
INTERPRO	IPR002048:EF-hand domain	6	1.39535	0.10519	FBGN0033027, FBGN0022160, FBGN0031464, FBGN0010423, FBGN0085428, FBGN0010424	290	95	10984	2.39216	1	0.651681	79.0908
UP_SEQ_FEATURE	domain:EF-hand 2	3	0.697674	0.142709	FBGN0031464, FBGN0010423, FBGN0010424	78	27	3113	4.43447	1	0.926081	85.5526
UP_SEQ_FEATURE	domain:EF-hand 1	3	0.697674	0.142709	FBGN0031464, FBGN0010423, FBGN0010424	78	27	3113	4.43447	1	0.926081	85.5526
COG_ONTOLOGY	Signal transduction mechanisms / Cytoskeleton / Cell division and chromosome partitioning / General function prediction only	3	0.697674	0.143132	FBGN0010423, FBGN0085428, FBGN0010424	33	26	1239	4.33217	0.937991	0.937991	67.9746
INTERPRO	IPR011992:EF-hand-like domain	6	1.39535	0.190485	FBGN0033027, FBGN0022160, FBGN0031464, FBGN0010423, FBGN0085428, FBGN0010424	290	116	10984	1.9591	1	0.835472	94.8979
Cluster 20 (1.04)
INTERPRO	IPR026906:Leucine rich repeat 5	3	0.697674	0.0324395	FBGN0032235, FBGN0026760, FBGN0036587	290	11	10984	10.3298	0.999999	0.395228	37.145
INTERPRO	IPR003591:Leucine-rich repeat, typical subtype	6	1.39535	0.0543728	FBGN0032235, FBGN0026760, FBGN0028518, FBGN0035043, FBGN0038638, FBGN0036587	290	78	10984	2.91353	1	0.525743	54.4883
INTERPRO	IPR001611:Leucine-rich repeat	7	1.62791	0.0801156	FBGN0032235, FBGN0026760, FBGN0028518, FBGN0038531, FBGN0035043, FBGN0038638, FBGN0036587	290	114	10984	2.32571	1	0.589935	69.1438
SMART	SM00369:LRR_TYP	6	1.39535	0.0920144	FBGN0032235, FBGN0026760, FBGN0028518, FBGN0035043, FBGN0038638, FBGN0036587	162	78	5218	2.47768	0.999952	0.594989	65.9502
UP_KEYWORDS	Leucine-rich repeat	3	0.697674	0.488493	FBGN0032235, FBGN0026760, FBGN0036587	386	59	13921	1.8338	1	0.888078	99.9657
Cluster 21 (0.97)
INTERPRO	IPR003893:Iroquois-class homeodomain protein	3	0.697674	0.00203375	FBGN0015919, FBGN0014343, FBGN0015904	290	3	10984	37.8759	0.580753	0.0498496	2.82586
SMART	SM00548:IRO	3	0.697674	0.00278116	FBGN0015919, FBGN0014343, FBGN0015904	162	3	5218	32.2099	0.249382	0.0557569	3.06059
GOTERM_BP_DIRECT	GO:0045317~equator specification	3	0.697674	0.00761296	FBGN0015919, FBGN0014343, FBGN0015904	257	6	10996	21.393	0.964003	0.168633	10.2276
INTERPRO	IPR008422:Homeobox KN domain	3	0.697674	0.0132748	FBGN0015919, FBGN0014343, FBGN0015904	290	7	10984	16.2325	0.996675	0.197058	17.1525
INTERPRO	IPR001356:Homeodomain	7	1.62791	0.0521455	FBGN0085424, FBGN0041156, FBGN0020307, FBGN0015919, FBGN0002023, FBGN0014343, FBGN0015904	290	102	10984	2.59932	1	0.521771	52.9554
GOTERM_BP_DIRECT	GO:0045926~negative regulation of growth	3	0.697674	0.0522803	FBGN0015919, FBGN0014343, FBGN0015904	257	16	10996	8.02237	1	0.592772	53.1444
UP_KEYWORDS	Homeobox	7	1.62791	0.0684694	FBGN0085424, FBGN0041156, FBGN0020307, FBGN0015919, FBGN0002023, FBGN0014343, FBGN0015904	386	104	13921	2.42744	0.99997	0.301991	57.002
SMART	SM00389:HOX	7	1.62791	0.094213	FBGN0085424, FBGN0041156, FBGN0020307, FBGN0015919, FBGN0002023, FBGN0014343, FBGN0015904	162	102	5218	2.21048	0.999963	0.572299	66.8591
INTERPRO	IPR017970:Homeobox, conserved site	6	1.39535	0.0949273	FBGN0085424, FBGN0041156, FBGN0015919, FBGN0002023, FBGN0014343, FBGN0015904	290	92	10984	2.47016	1	0.637243	75.4485
INTERPRO	IPR009057:Homeodomain-like	7	1.62791	0.199152	FBGN0085424, FBGN0041156, FBGN0020307, FBGN0015919, FBGN0002023, FBGN0014343, FBGN0015904	290	149	10984	1.7794	1	0.844235	95.6154
GOTERM_MF_DIRECT	GO:0043565~sequence-specific DNA binding	9	2.09302	0.285415	FBGN0085424, FBGN0041156, FBGN0020307, FBGN0038391, FBGN0015919, FBGN0000659, FBGN0002023, FBGN0014343, FBGN0015904	221	263	9284	1.43757	1	0.974344	98.6039
GOTERM_MF_DIRECT	GO:0003700~transcription factor activity, sequence-specific DNA binding	7	1.62791	0.639294	FBGN0085424, FBGN0041156, FBGN0020307, FBGN0032209, FBGN0015919, FBGN0000659, FBGN0014343	221	275	9284	1.06932	1	0.999643	99.9998
GOTERM_BP_DIRECT	GO:0001745~compound eye morphogenesis	3	0.697674	0.863192	FBGN0015919, FBGN0014343, FBGN0015904	257	148	10996	0.867284	1	1	100
UP_KEYWORDS	DNA-binding	10	2.32558	0.9631	FBGN0001168, FBGN0085424, FBGN0041156, FBGN0020307, FBGN0024244, FBGN0015919, FBGN0000659, FBGN0002023, FBGN0014343, FBGN0015904	386	535	13921	0.674108	1	0.999731	100
GOTERM_BP_DIRECT	GO:0006355~regulation of transcription, DNA-templated	5	1.16279	0.98547	FBGN0041156, FBGN0020307, FBGN0032209, FBGN0002023, FBGN0015904	257	401	10996	0.533491	1	1	100
GOTERM_CC_DIRECT	GO:0005634~nucleus	19	4.4186	0.999999	FBGN0001168, FBGN0032209, FBGN0038391, FBGN0261445, FBGN0036875, FBGN0014343, FBGN0085424, FBGN0041156, FBGN0039038, FBGN0020307, FBGN0024244, FBGN0015919, FBGN0000659, FBGN0029006, FBGN0087007, FBGN0033153, FBGN0002023, FBGN0038532, FBGN0015904	237	1832	10026	0.43874	1	1	100
UP_KEYWORDS	Nucleus	10	2.32558	1	FBGN0001168, FBGN0085424, FBGN0041156, FBGN0020307, FBGN0024244, FBGN0015919, FBGN0000659, FBGN0002023, FBGN0014343, FBGN0015904	386	1134	13921	0.318031	1	1	100
Cluster 22 (0.91)
GOTERM_MF_DIRECT	GO:0022857~transmembrane transporter activity	6	1.39535	0.053089	FBGN0262007, FBGN0036732, FBGN0036066, FBGN0019952, FBGN0032435, FBGN0052054	221	86	9284	2.93086	0.999993	0.524432	50.0111
INTERPRO	IPR005828:General substrate transporter	5	1.16279	0.0693064	FBGN0262007, FBGN0036066, FBGN0019952, FBGN0028562, FBGN0052054	290	59	10984	3.20982	1	0.573408	63.6269
INTERPRO	IPR020846:Major facilitator superfamily domain	9	2.09302	0.0909694	FBGN0051106, FBGN0262007, FBGN0029898, FBGN0036732, FBGN0036066, FBGN0019952, FBGN0028562, FBGN0032435, FBGN0052054	290	175	10984	1.9479	1	0.629652	73.8928
GOTERM_BP_DIRECT	GO:0055085~transmembrane transport	7	1.62791	0.672455	FBGN0051106, FBGN0262007, FBGN0029898, FBGN0036066, FBGN0019952, FBGN0028562, FBGN0052054	257	290	10996	1.03277	1	0.999939	100
Cluster 23 (0.91)
GOTERM_BP_DIRECT	GO:0007160~cell-matrix adhesion	4	0.930233	0.00557927	FBGN0003328, FBGN0010395, FBGN0051004, FBGN0041789	257	16	10996	10.6965	0.912295	0.133388	7.59508
UP_KEYWORDS	Cell adhesion	3	0.697674	0.413995	FBGN0003328, FBGN0010395, FBGN0051004	386	51	13921	2.12146	1	0.873484	99.827
UP_SEQ_FEATURE	topological domain:Extracellular	7	1.62791	0.799333	FBGN0003328, FBGN0052476, FBGN0010395, FBGN0031464, FBGN0051004, FBGN0019952, FBGN0004842	78	312	3113	0.895422	1	1	100
Cluster 24 (0.95)
GOTERM_MF_DIRECT	GO:0004867~serine-type endopeptidase inhibitor activity	6	1.39535	0.0428675	FBGN0031973, FBGN0038299, FBGN0033115, FBGN0002578, FBGN0039527, FBGN0051778	221	81	9284	3.11178	0.999929	0.494516	42.7017
GOTERM_BP_DIRECT	GO:0045861~negative regulation of proteolysis	3	0.697674	0.0848637	FBGN0031973, FBGN0038299, FBGN0033115	257	21	10996	6.11228	1	0.71189	71.4078
INTERPRO	IPR000215:Serpin family	3	0.697674	0.186219	FBGN0031973, FBGN0038299, FBGN0033115	290	30	10984	3.78759	1	0.833989	94.506
INTERPRO	IPR023796:Serpin domain	3	0.697674	0.186219	FBGN0031973, FBGN0038299, FBGN0033115	290	30	10984	3.78759	1	0.833989	94.506
SMART	SM00093:SERPIN	3	0.697674	0.236335	FBGN0031973, FBGN0038299, FBGN0033115	162	30	5218	3.22099	1	0.842988	95.0675
Cluster 25 (0.89)
GOTERM_CC_DIRECT	GO:0016021~integral component of membrane	84	19.5349	0.00957478	FBGN0051106, FBGN0035313, FBGN0032614, FBGN0036732, FBGN0029898, FBGN0260230, FBGN0260231, FBGN0026760, FBGN0036875, FBGN0028562, FBGN0037012, FBGN0032082, FBGN0037065, FBGN0033221, FBGN0032699, FBGN0033124, FBGN0035282, FBGN0041160, FBGN0029091, FBGN0036066, FBGN0264389, FBGN0039637, FBGN0029507, FBGN0052054, FBGN0036587, FBGN0051522, FBGN0034329, FBGN0039620, FBGN0262823, FBGN0243514, FBGN00136…	237	2814	10026	1.2628	0.518664	0.216301	9.62847
UP_KEYWORDS	Transmembrane helix	89	20.6977	0.264414	FBGN0051106, FBGN0035313, FBGN0032614, FBGN0036732, FBGN0029898, FBGN0260230, FBGN0260231, FBGN0026760, FBGN0036875, FBGN0028562, FBGN0037012, FBGN0032082, FBGN0037065, FBGN0033221, FBGN0032699, FBGN0033124, FBGN0035282, FBGN0041160, FBGN0029091, FBGN0036066, FBGN0264389, FBGN0039637, FBGN0036945, FBGN0029507, FBGN0052054, FBGN0036587, FBGN0051522, FBGN0034329, FBGN0039620, FBGN0262823, FBGN02435…	386	2985	13921	1.0753	1	0.756023	97.4121
UP_KEYWORDS	Transmembrane	89	20.6977	0.270188	FBGN0051106, FBGN0035313, FBGN0032614, FBGN0036732, FBGN0029898, FBGN0260230, FBGN0260231, FBGN0026760, FBGN0036875, FBGN0028562, FBGN0037012, FBGN0032082, FBGN0037065, FBGN0033221, FBGN0032699, FBGN0033124, FBGN0035282, FBGN0041160, FBGN0029091, FBGN0036066, FBGN0264389, FBGN0039637, FBGN0036945, FBGN0029507, FBGN0052054, FBGN0036587, FBGN0051522, FBGN0034329, FBGN0039620, FBGN0262823, FBGN02435…	386	2990	13921	1.0735	1	0.754152	97.6437
UP_KEYWORDS	Membrane	94	21.8605	0.39176	FBGN0051106, FBGN0035313, FBGN0032614, FBGN0036732, FBGN0029898, FBGN0260230, FBGN0260231, FBGN0026760, FBGN0036875, FBGN0028562, FBGN0037012, FBGN0032082, FBGN0037065, FBGN0032699, FBGN0033221, FBGN0033124, FBGN0035282, FBGN0041160, FBGN0029091, FBGN0036066, FBGN0264389, FBGN0039637, FBGN0036945, FBGN0029507, FBGN0052054, FBGN0036587, FBGN0051522, FBGN0034329, FBGN0039620, FBGN0262823, FBGN02435…	386	3266	13921	1.03799	1	0.861281	99.7305
Cluster 26 (0.83)
UP_SEQ_FEATURE	glycosylation site:N-linked (GlcNAc...)	19	4.4186	0.0127396	FBGN0010395, FBGN0031464, FBGN0035806, FBGN0019952, FBGN0043578, FBGN0004842, FBGN0034468, FBGN0039596, FBGN0002569, FBGN0000071, FBGN0003328, FBGN0052476, FBGN0036529, FBGN0037906, FBGN0051004, FBGN0051956, FBGN0039637, FBGN0040069, FBGN0002570	78	423	3113	1.79266	0.92593	0.405806	14.8789
UP_KEYWORDS	Glycoprotein	24	5.5814	0.0127511	FBGN0010388, FBGN0010395, FBGN0031464, FBGN0035806, FBGN0052702, FBGN0019952, FBGN0053532, FBGN0043578, FBGN0004842, FBGN0002569, FBGN0034468, FBGN0039596, FBGN0053533, FBGN0000071, FBGN0003328, FBGN0052476, FBGN0036529, FBGN0037906, FBGN0051004, FBGN0051956, FBGN0041579, FBGN0039637, FBGN0040069, FBGN0002570	386	503	13921	1.72078	0.848392	0.0945175	14.1623
UP_SEQ_FEATURE	topological domain:Cytoplasmic	10	2.32558	0.663769	FBGN0003328, FBGN0036529, FBGN0052476, FBGN0010395, FBGN0031464, FBGN0051004, FBGN0019952, FBGN0051956, FBGN0004842, FBGN0039596	78	397	3113	1.0053	1	0.999995	99.9999
UP_SEQ_FEATURE	topological domain:Extracellular	7	1.62791	0.799333	FBGN0003328, FBGN0052476, FBGN0010395, FBGN0031464, FBGN0051004, FBGN0019952, FBGN0004842	78	312	3113	0.895422	1	1	100
UP_SEQ_FEATURE	transmembrane region	12	2.7907	0.853553	FBGN0034145, FBGN0003328, FBGN0036529, FBGN0052476, FBGN0010395, FBGN0031464, FBGN0051004, FBGN0019952, FBGN0051956, FBGN0004842, FBGN0039596, FBGN0039637	78	566	3113	0.846154	1	1	100
Cluster 27 (0.71)
INTERPRO	IPR015422:Pyridoxal phosphate-dependent transferase, major region, subdomain 2	3	0.697674	0.148658	FBGN0036975, FBGN0030558, FBGN0036381	290	26	10984	4.37029	1	0.761099	89.6289
GOTERM_MF_DIRECT	GO:0030170~pyridoxal phosphate binding	3	0.697674	0.192242	FBGN0036975, FBGN0030558, FBGN0036381	221	34	9284	3.70668	1	0.913668	93.3705
INTERPRO	IPR015421:Pyridoxal phosphate-dependent transferase, major region, subdomain 1	3	0.697674	0.21517	FBGN0036975, FBGN0030558, FBGN0036381	290	33	10984	3.44326	1	0.863245	96.701
INTERPRO	IPR015424:Pyridoxal phosphate-dependent transferase	3	0.697674	0.224915	FBGN0036975, FBGN0030558, FBGN0036381	290	34	10984	3.34199	1	0.87161	97.2332
Cluster 28 (0.68)
INTERPRO	IPR004245:Protein of unknown function DUF229	3	0.697674	0.0649613	FBGN0052984, FBGN0039591, FBGN0032082	290	16	10984	7.10172	1	0.559322	61.1614
INTERPRO	IPR017849:Alkaline phosphatase-like, alpha/beta/alpha	4	0.930233	0.0978074	FBGN0052984, FBGN0039591, FBGN0043791, FBGN0032082	290	42	10984	3.60722	1	0.640159	76.526
INTERPRO	IPR017850:Alkaline-phosphatase-like, core domain	4	0.930233	0.108706	FBGN0052984, FBGN0039591, FBGN0043791, FBGN0032082	290	44	10984	3.44326	1	0.656393	80.2183
GOTERM_BP_DIRECT	GO:0008152~metabolic process	4	0.930233	0.66505	FBGN0052984, FBGN0039591, FBGN0032684, FBGN0032082	257	146	10996	1.17222	1	0.999939	100
GOTERM_BP_DIRECT	GO:0032504~multicellular organism reproduction	5	1.16279	0.855649	FBGN0052984, FBGN0039591, FBGN0054034, FBGN0039596, FBGN0032082	257	258	10996	0.829186	1	1	100
Cluster 29 (0.54)
INTERPRO	IPR018097:EGF-like calcium-binding, conserved site	3	0.697674	0.186219	FBGN0035539, FBGN0052702, FBGN0259140	290	30	10984	3.78759	1	0.833989	94.506
INTERPRO	IPR000152:EGF-type aspartate/asparagine hydroxylation site	3	0.697674	0.186219	FBGN0035539, FBGN0052702, FBGN0259140	290	30	10984	3.78759	1	0.833989	94.506
INTERPRO	IPR001881:EGF-like calcium-binding	3	0.697674	0.244493	FBGN0035539, FBGN0052702, FBGN0259140	290	36	10984	3.15632	1	0.891061	98.0701
SMART	SM00179:EGF_CA	3	0.697674	0.305627	FBGN0035539, FBGN0052702, FBGN0259140	162	36	5218	2.68416	1	0.904445	98.2939
INTERPRO	IPR000742:Epidermal growth factor-like domain	4	0.930233	0.308702	FBGN0035539, FBGN0243514, FBGN0052702, FBGN0259140	290	74	10984	2.04734	1	0.943086	99.4474
SMART	SM00181:EGF	4	0.930233	0.333318	FBGN0035539, FBGN0243514, FBGN0052702, FBGN0259140	162	66	5218	1.95211	1	0.914266	98.9167
UP_KEYWORDS	EGF-like domain	3	0.697674	0.354747	FBGN0035539, FBGN0052702, FBGN0259140	386	45	13921	2.40432	1	0.832867	99.4557
INTERPRO	IPR013032:EGF-like, conserved site	3	0.697674	0.479801	FBGN0035539, FBGN0052702, FBGN0259140	290	61	10984	1.86275	1	0.991864	99.9899
Cluster 30 (0.53)
KEGG_PATHWAY	dme01130:Biosynthesis of antibiotics	7	1.62791	0.249329	FBGN0025687, FBGN0003067, FBGN0030558, FBGN0034356, FBGN0025885, FBGN0013307, FBGN0001258	66	180	2752	1.62155	1	0.806506	94.519
KEGG_PATHWAY	dme00620:Pyruvate metabolism	3	0.697674	0.287727	FBGN0003067, FBGN0034356, FBGN0001258	66	45	2752	2.7798	1	0.83158	96.7792
KEGG_PATHWAY	dme00010:Glycolysis / Gluconeogenesis	3	0.697674	0.357884	FBGN0003067, FBGN0034356, FBGN0001258	66	53	2752	2.36021	1	0.88314	98.8729
Cluster 31 (0.29)
INTERPRO	IPR015897:CHK kinase-like	3	0.697674	0.389787	FBGN0039310, FBGN0039325, FBGN0031801	290	51	10984	2.22799	1	0.976864	99.9046
INTERPRO	IPR004119:Protein of unknown function DUF227	3	0.697674	0.389787	FBGN0039310, FBGN0039325, FBGN0031801	290	51	10984	2.22799	1	0.976864	99.9046
SMART	SM00587:CHK	3	0.697674	0.470312	FBGN0039310, FBGN0039325, FBGN0031801	162	51	5218	1.8947	1	0.97365	99.9169
INTERPRO	IPR011009:Protein kinase-like domain	5	1.16279	0.953572	FBGN0039310, FBGN0032187, FBGN0039325, FBGN0031518, FBGN0031801	290	294	10984	0.644147	1	1	100
Cluster 32 (0.16)
UP_KEYWORDS	Monooxygenase	4	0.930233	0.54557	FBGN0038236, FBGN0036910, FBGN0005626, FBGN0031432	386	103	13921	1.40057	1	0.919576	99.9916
GOTERM_CC_DIRECT	GO:0031090~organelle membrane	3	0.697674	0.558586	FBGN0038236, FBGN0036910, FBGN0031432	237	79	10026	1.60647	1	0.998001	99.9817
INTERPRO	IPR002401:Cytochrome P450, E-class, group I	3	0.697674	0.605577	FBGN0038236, FBGN0036910, FBGN0031432	290	77	10984	1.47568	1	0.998809	99.9998
GOTERM_MF_DIRECT	GO:0020037~heme binding	4	0.930233	0.609474	FBGN0038236, FBGN0036910, FBGN0031464, FBGN0031432	221	132	9284	1.273	1	0.999623	99.9994
GOTERM_MF_DIRECT	GO:0004497~monooxygenase activity	3	0.697674	0.621289	FBGN0038236, FBGN0036910, FBGN0031432	221	88	9284	1.43213	1	0.999606	99.9996
GOTERM_MF_DIRECT	GO:0016705~oxidoreductase activity, acting on paired donors, with incorporation or reduction of molecular oxygen	3	0.697674	0.639541	FBGN0038236, FBGN0036910, FBGN0031432	221	91	9284	1.38491	1	0.999534	99.9998
UP_KEYWORDS	Microsome	3	0.697674	0.646617	FBGN0038236, FBGN0036910, FBGN0031432	386	79	13921	1.36955	1	0.958647	99.9996
INTERPRO	IPR001128:Cytochrome P450	3	0.697674	0.677876	FBGN0038236, FBGN0036910, FBGN0031432	290	88	10984	1.29122	1	0.999685	100
GOTERM_MF_DIRECT	GO:0005506~iron ion binding	4	0.930233	0.686015	FBGN0038236, FBGN0036910, FBGN0005626, FBGN0031432	221	148	9284	1.13538	1	0.999779	100
UP_SEQ_FEATURE	metal ion-binding site:Iron (heme axial ligand)	3	0.697674	0.694488	FBGN0038236, FBGN0036910, FBGN0031432	78	96	3113	1.2472	1	0.999997	100
COG_ONTOLOGY	Secondary metabolites biosynthesis, transport, and catabolism	3	0.697674	0.69593	FBGN0038236, FBGN0036910, FBGN0031432	33	91	1239	1.23776	1	0.995286	99.9846
UP_KEYWORDS	Iron	5	1.16279	0.77132	FBGN0053099, FBGN0038236, FBGN0036910, FBGN0005626, FBGN0031432	386	189	13921	0.954094	1	0.985775	100
UP_KEYWORDS	Heme	3	0.697674	0.835029	FBGN0038236, FBGN0036910, FBGN0031432	386	116	13921	0.932709	1	0.991903	100
GOTERM_CC_DIRECT	GO:0005789~endoplasmic reticulum membrane	4	0.930233	0.896796	FBGN0038236, FBGN0036910, FBGN0264389, FBGN0031432	237	221	10026	0.76568	1	0.999998	100
UP_KEYWORDS	Endoplasmic reticulum	3	0.697674	0.965047	FBGN0038236, FBGN0036910, FBGN0031432	386	184	13921	0.588013	1	0.99973	100
Cluster 33 (0.12)
GOTERM_MF_DIRECT	GO:0043565~sequence-specific DNA binding	9	2.09302	0.285415	FBGN0085424, FBGN0041156, FBGN0020307, FBGN0038391, FBGN0015919, FBGN0000659, FBGN0002023, FBGN0014343, FBGN0015904	221	263	9284	1.43757	1	0.974344	98.6039
GOTERM_BP_DIRECT	GO:0000122~negative regulation of transcription from RNA polymerase II promoter	5	1.16279	0.458502	FBGN0001168, FBGN0020307, FBGN0024244, FBGN0000659, FBGN0014343	257	149	10996	1.43577	1	0.997982	99.9827
GOTERM_BP_DIRECT	GO:0045944~positive regulation of transcription from RNA polymerase II promoter	5	1.16279	0.781907	FBGN0038391, FBGN0024244, FBGN0015919, FBGN0000659, FBGN0015904	257	228	10996	0.938289	1	0.999996	100
GOTERM_BP_DIRECT	GO:0006351~transcription, DNA-templated	6	1.39535	0.941365	FBGN0001168, FBGN0085424, FBGN0024244, FBGN0015919, FBGN0000659, FBGN0015904	257	376	10996	0.682755	1	1	100
UP_KEYWORDS	DNA-binding	10	2.32558	0.9631	FBGN0001168, FBGN0085424, FBGN0041156, FBGN0020307, FBGN0024244, FBGN0015919, FBGN0000659, FBGN0002023, FBGN0014343, FBGN0015904	386	535	13921	0.674108	1	0.999731	100
UP_KEYWORDS	Developmental protein	10	2.32558	0.985129	FBGN0001168, FBGN0085424, FBGN0004228, FBGN0024244, FBGN0015919, FBGN0051004, FBGN0000659, FBGN0029006, FBGN0004389, FBGN0015904	386	593	13921	0.608175	1	0.999946	100
UP_KEYWORDS	Transcription regulation	6	1.39535	0.990814	FBGN0001168, FBGN0085424, FBGN0024244, FBGN0015919, FBGN0000659, FBGN0015904	386	416	13921	0.520165	1	0.999975	100
UP_KEYWORDS	Transcription	6	1.39535	0.994563	FBGN0001168, FBGN0085424, FBGN0024244, FBGN0015919, FBGN0000659, FBGN0015904	386	442	13921	0.489567	1	0.999991	100
UP_KEYWORDS	Nucleus	10	2.32558	1	FBGN0001168, FBGN0085424, FBGN0041156, FBGN0020307, FBGN0024244, FBGN0015919, FBGN0000659, FBGN0002023, FBGN0014343, FBGN0015904	386	1134	13921	0.318031	1	1	100
Cluster 34 (0.082)
GOTERM_BP_DIRECT	GO:0007186~G-protein coupled receptor signaling pathway	4	0.930233	0.651229	FBGN0035282, FBGN0052476, FBGN0025595, FBGN0004842	257	143	10996	1.19681	1	0.999929	100
UP_KEYWORDS	G-protein coupled receptor	3	0.697674	0.73251	FBGN0052476, FBGN0025595, FBGN0004842	386	93	13921	1.16338	1	0.980861	100
UP_KEYWORDS	Transducer	3	0.697674	0.987362	FBGN0052476, FBGN0025595, FBGN0004842	386	226	13921	0.478736	1	0.999956	100
UP_KEYWORDS	Receptor	5	1.16279	0.998346	FBGN0003328, FBGN0052476, FBGN0010395, FBGN0025595, FBGN0004842	386	439	13921	0.41076	1	0.999999	100
Cluster 35 (0.0045)
UP_SEQ_FEATURE	nucleotide phosphate-binding region:ATP	3	0.697674	0.960409	FBGN0086347, FBGN0003189, FBGN0028519	78	196	3113	0.610871	1	1	100
GOTERM_MF_DIRECT	GO:0005524~ATP binding	8	1.86047	0.999238	FBGN0263747, FBGN0000043, FBGN0086347, FBGN0262029, FBGN0032187, FBGN0031518, FBGN0003189, FBGN0028519	221	751	9284	0.4475	1	1	100
UP_KEYWORDS	ATP-binding	6	1.39535	0.999545	FBGN0000043, FBGN0086347, FBGN0262029, FBGN0032187, FBGN0003189, FBGN0028519	386	558	13921	0.387793	1	1	100
UP_KEYWORDS	Nucleotide-binding	8	1.86047	0.999732	FBGN0003888, FBGN0000043, FBGN0003067, FBGN0086347, FBGN0262029, FBGN0032187, FBGN0003189, FBGN0028519	386	701	13921	0.411581	1	1	100
