# Supplementary material for: A systems level approach to temporal expression dynamics in Drosophila reveals clusters of long term memory genes
Source: PLoS Genet. 2017 Oct 30;13(10):e1007054. doi: 10.1371/journal.pgen.1007054 (PMC5679645; doi:10.1371/journal.pgen.1007054)
Supplement: S4 Table — Values represent average log2 fold change +/- SE. (XLSX) [file pgen.1007054.s007.xlsx]

## Sheet: S4_Table
	4 Days		2.5 Hours		7 Hours		14 Hours		1 Day Post-Exposure (Recovery)
Gene	Expression	SE	Expression	SE	Expression	SE	Expression	SE	Expression	SE
CecA1	2.1	+/- 0.24	-1.32	+/- 0.74	-3.13	+/- 0.65	2.07	+/- 0.58	-0.268	+/- 1.19
Dro	1.92	+/- 0.35	-0.814	+/- 0.50	-0.425	+/- 0.64	1.37	+/- 0.39	0.407	+/- 0.73
MalA1	4.736	+/- 1.08	0.2	+/- 0.071	1.05	+/- 0.074	0.74	+/- 0.17	0.217	+/- 0.65
Amy-P	4.18	+/- 0.76	-0.492	+/- 0.13	-0.372	+/- 0.24	0.86	+/- 0.25	1.144	+/- 0.76
Dpt	1.98	+/- 0.22	-1.577	+/- 0.56	-0.422	+/- 0.91	1.11	+/- 0.60	0.115	+/- 1.09
KazM1	4.641	+/- 0.45	-0.046	+/- 0.24	-0.0869	+/- 0.10	0.84	+/- 0.20	1.65	+/- 0.91
VanLike	3.81	+/- 0.49	0.035	+/- 0.064	0.759	+/- 0.22	0.33	+/- 0.074	0.564	+/- 2.03
Mesh	3.31	+/- 0.48	-0.0109	+/- 0.081	0.061	+/- 0.056	0.18	+/- 0.086	0.597	+/- 0.62
IM18	2.19	+/- 0.17	-1.55	+/- 0.66	-1.45	+/- 0.33	1.71	+/- 0.42	-0.09	+/- 0.69
betaTry	8.796	+/- 1.33	-0.0086	+/- 0.28	1.75	+/- 0.71	1.38	+/- 0.44	2.37	+/- 3.13
alphaTry	8.452	+/- 1.09	-0.6	+/- 0.38	0.29	+/- 0.53	4.09	+/- 1.07	1.7	+/- 3.60
Jon65Aiii	8.628	+/- 0.91	0.0005	+/- 0.34	3.687	+/- 1.35	0.81	+/- 0.026	1.81	+/- 3.50
Jon65Aiv	9.02	+/- 0.97	0.3	+/- 0.41	3.69	+/- 1.28	2.4	+/- 0.81	1.98	+/- 3.23
Jon74E	4.95	+/- 1.07	-0.162	+/- 0.087	0.102	+/- 0.090	0.027	+/- 0.039	1.841	+/- 1.62
Yip7	8.674	+/- 0.96	0.0806	+/- 0.49	3.382	+/- 1.18	3.12	+/- 0.68	1.83	+/- 3.57
Elba3	-0.29	+/- 0.20	-2.88	+/- 0.63	-4.251	+/- 0.31	-0.66	+/- 0.10	-0.1819	+/- 0.23
yl	1.344	+/- 1.09	0.28	+/- 2.17	-4.54	+/- 0.88	-3.66	+/- 0.11	-2.66	+/- 2.08
dtr	-0.14	+/- 0.13	-0.93	+/- 0.41	-2.74	+/- 0.20	-0.081	+/- 0.091	-0.272	+/- 0.046
LSP1alpha	-1.66	+/- 0.82	-0.747	+/- 0.38	0.035	+/- 0.41	-0.27	+/- 0.31	-0.36	+/- 0.23
Jon66Ci	0.955	+/- 0.22	-0.25	+/- 0.11	1.394	+/- 0.72	0.164	+/- 0.26	3.61	+/- 2.14
CG45080	-4.7	+/- 0.20	-0.121	+/- 0.10	0.186	+/- 0.18	0.75	+/- 0.25	-0.956	+/- 2.44
CG34212	-4.56	+/- 0.23	0.115	+/- 0.098	0.233	+/- 0.10	-0.087	+/- 0.046	-0.599	+/- 2.08
ICS	-2.62	+/- 0.46	0.462	+/- 0.078	1.003	+/- 0.045	-0.27	+/- 0.067	-0.342	+/- 0.34
CG13947	-4.34	+/- 0.25	0.5	+/- 0.19	0.332	+/- 0.054	-0.26	+/- 0.075	-4.12	+/- 0.81
gamaTry	6.53	+/- 0.81	NA	NA	NA	NA	NA	NA	NA	NA
PGRP-sb2	0.48	+/- 0.091	NA	NA	NA	NA	NA	NA	NA	NA
kTry	0.17	+/- 0.26	NA	NA	NA	NA	NA	NA	NA	NA
