# Supplementary material for: A systems level approach to temporal expression dynamics in Drosophila reveals clusters of long term memory genes
Source: PLoS Genet. 2017 Oct 30;13(10):e1007054. doi: 10.1371/journal.pgen.1007054 (PMC5679645; doi:10.1371/journal.pgen.1007054)
Supplement: S5 Table — (XLSX) [file pgen.1007054.s008.xlsx]

## Sheet: S5_Table
Figure		comparison groups	statistical test	p-value
Figure 1	D	CS Exposed/Unexposed	Mann Whitney	1.083e-05
	D	Dnc[1] Exposed/Unexposed	Mann Whitney	0.0001584
	D	Orb2[deltaQ] Exposed/Unexposed	Mann Whitney	0.0001766
	E	CS Exposed/Unexposed	Mann Whitney	0.0001817
	E	Dnc[1] Exposed/Unexposed	Mann Whitney	0.9698
	E	Orb2[deltaQ] Exposed/Unexposed	Mann Whitney	0.4231
Figure 2	E	PGRP-sb2	Students two tailed T-test	0.1212
	E	CecA1	Students two tailed T-test	0.1002
	E	Dro	Students two tailed T-test	0.03932
	E	MalA1	Students two tailed T-test	0.0008366
	E	Amy-P	Students two tailed T-test	0.04894
	E	Dpt	Students two tailed T-test	0.1072
	E	KazM1	Students two tailed T-test	0.000586
	E	Van-like	Students two tailed T-test	0.01805
	E	Mesh	Students two tailed T-test	0.002876
	E	IM18	Students two tailed T-test	0.001178
	E	bTry	Students two tailed T-test	0.003193
	E	aTry	Students two tailed T-test	0.001251
	E	nTry	Students two tailed T-test	0.001114
	E	Jon65Aiii	Students two tailed T-test	0.0004203
	E	Jon65Aiv	Students two tailed T-test	0.001196
	E	Jon74E	Students two tailed T-test	0.04195
	E	yip7	Students two tailed T-test	0.0008366
Figure 3	A	2.5 hours Exposed/Unexposed	Mann Whitney	0.7905
	A	7 hours Exposed/Unexposed	Mann Whitney	0.1984
	A	14 hours Exposed/Unexposed	Mann Whitney	0.000163
Figure 6	C	bTry	Mann Whitney	0.0001817
	C	Dpt	Mann Whitney	0.0001727
	C	Kaz-M1	Mann Whitney	0.0001806
	C	Jon65Aiii	Mann Whitney	0.0001309
	C	IM18	Mann Whitney	0.0001717
	C	yip7	Mann Whitney	0.000163
	C	Jon65Aiv	Mann Whitney	0.0001727
	C	aTry	Mann Whitney	0.0002209
	C	MalA1	Mann Whitney	0.0001459
	C	kTry	Mann Whitney	0.0001317
	C	Tsp2a	Mann Whitney	0.0001494
	D	bTry	Mann Whitney	0.0001806
	D	Dpt	Mann Whitney	0.000163
	D	Kaz-M1	Mann Whitney	0.0001309
	D	Jon65Aiii	Mann Whitney	0.0001727
	D	IM18	Mann Whitney	0.0001621
	D	yip7	Mann Whitney	0.0001796
	D	Jon65Aiv	Mann Whitney	0.0002081
	D	aTry	Mann Whitney	0.000163
	D	MalA1	Mann Whitney	0.000278
	D	kTry	Mann Whitney	0.002045
	D	Tsp2a	Mann Whitney	6.249e-05
	E	bTry	Mann Whitney	0.0001621
	E	Dpt	Mann Whitney	1.083e-05
	E	Kaz-M1	Mann Whitney	0.0001817
	E	Jon65Aiii	Mann Whitney	0.0001776
	E	IM18	Mann Whitney	0.0003904
	E	yip7	Mann Whitney	0.0001593
	E	Jon65Aiv	Mann Whitney	0.0001494
	E	aTry	Mann Whitney	0.0001494
	E	MalA1	Mann Whitney	0.0001756
	E	kTry	Mann Whitney	0.0001621
	E	Tsp2a	Mann Whitney	0.0001787
	F	bTry	Mann Whitney	0.0001746
	F	Dpt	Mann Whitney	0.0001746
	F	Kaz-M1	Mann Whitney	0.2892
	F	Jon65Aiii	Mann Whitney	0.09355
	F	IM18	Mann Whitney	0.9696
	F	yip7	Mann Whitney	0.5956
	F	Jon65Aiv	Mann Whitney	0.000163
	F	aTry	Mann Whitney	0.4457
	F	MalA1	Mann Whitney	0.1952
	F	kTry	Mann Whitney	0.6477
	F	Tsp2a	Mann Whitney	0.5078
Figure 7	A	IM18	Mann Whitney	0.000163
	A	KazM1	Mann Whitney	0.0001776
	A	yip7	Mann Whitney	0.001192
	A	aTry	Mann Whitney	0.000163
	A	Jon64Aiii	Mann Whitney	0.0001717
	A	MalA1	Mann Whitney	0.0001494
	A	kTry	Mann Whitney	0.0001817
	B	IM18	Mann Whitney	0.0001717
	B	KazM1	Mann Whitney	0.0001776
	B	yip7	Mann Whitney	0.0001776
	B	aTry	Mann Whitney	0.0001494
	B	Jon64Aiii	Mann Whitney	0.0001817
	B	MalA1	Mann Whitney	0.0005429
	B	kTry	Mann Whitney	8.804e-05
	C	IM18	Mann Whitney	0.0001301
	C	KazM1	Mann Whitney	0.0001717
	C	yip7	Mann Whitney	0.0001688
	C	aTry	Mann Whitney	0.0001317
	C	Jon64Aiii	Mann Whitney	0.0002435
	C	MalA1	Mann Whitney	0.0001485
	C	kTry	Mann Whitney	9.226e-05
	D	IM18	Mann Whitney	0.7898
	D	KazM1	Mann Whitney	0.0001494
	D	yip7	Mann Whitney	0.0001476
	D	aTry	Mann Whitney	0.8781
	D	Jon64Aiii	Mann Whitney	0.4267
	D	MalA1	Mann Whitney	0.0001278
	D	kTry	Mann Whitney	0.146
Figure 8	A	IM18	Mann Whitney	0.0001621
	A	alphaTry	Mann Whitney	0.0001776
