# Supplementary material for: A systems level approach to temporal expression dynamics in Drosophila reveals clusters of long term memory genes
Source: PLoS Genet. 2017 Oct 30;13(10):e1007054. doi: 10.1371/journal.pgen.1007054 (PMC5679645; doi:10.1371/journal.pgen.1007054)
Supplement: S6 Table — Genes listed have and FDR = < 0.05 and minimum log2 fold change magnitude of 2. (XLSX) [file pgen.1007054.s009.xlsx]

## Sheet: S6_Table
FBgn	Gene Name	Log(FC)	FDR
FBgn0000182	BicC	-5.04805	1.69e-14
FBgn0000227	Bsg25A	-4.61744	9.37e-05
FBgn0000251	cad	-3.81664	2.91e-06
FBgn0000276	CecA1	-3.29999	1.37e-07
FBgn0000277	CecA2	-2.8628	6.57e-06
FBgn0000278	CecB	-3.63789	1.03e-05
FBgn0000405	CycB	-3.77885	2.43e-10
FBgn0000927	fs(1)Ya	-4.27992	1.72e-07
FBgn0001120	gnu	-3.02428	0.000244348
FBgn0002962	nos	-3.27231	8.54e-08
FBgn0003015	osk	-3.84876	8.42e-10
FBgn0003023	otu	-2.17288	0.00108218
FBgn0003082	phr	-2.53996	1.5e-32
FBgn0003114	plu	-4.07789	0.000849907
FBgn0003124	polo	-2.80054	7.84e-06
FBgn0003545	sub	-3.43943	4.65e-06
FBgn0003655	swa	-2.45997	4.44e-06
FBgn0003683	term	-2.46065	0.0499645
FBgn0003935	snRNA:U5:34A	-2.91574	5.9e-06
FBgn0004649	yl	-4.56071	1.04e-13
FBgn0004650	fs(1)N	-2.95332	5.34e-06
FBgn0010040	GstD4	-2.07034	0.0355835
FBgn0010097	gammaTub37C	-4.60461	2.99e-06
FBgn0011761	dhd	-4.71168	1.65e-14
FBgn0014859	Hr38	-2.02502	1.69e-202
FBgn0017448	CG2187	-3.09822	0.000204655
FBgn0023090	dtr	-2.52341	3.17e-19
FBgn0024177	zpg	-5.30652	6.95e-09
FBgn0026058	OdsH	-3.25494	1.15e-33
FBgn0031451	CG9961	-2.2459	0.00648824
FBgn0031620	CG11929	-4.07254	0.000127126
FBgn0031621	Elba3	-3.23146	0.000244348
FBgn0031677	CG14036	-2.40726	0.0156965
FBgn0032549	CG4650	-2.18487	2.22e-06
FBgn0033307	CG14752	-3.93084	8.75e-12
FBgn0034740	nsr	-2.92424	2.71e-07
FBgn0035312	CG15820	-2.21033	0.022531
FBgn0035641	CG5568	-3.29848	0.000116759
FBgn0035642	CG18586	-3.25394	0.000206682
FBgn0035709	eIF4E-4	-3.80278	7.02e-06
FBgn0036320	CG10943	-6.98761	1.29e-11
FBgn0036349	SNCF	-3.34925	0.0465384
FBgn0037664	CG8420	-2.08186	0.010959
FBgn0038095	Cyp304a1	-2.68302	6.46e-24
FBgn0038190	CG9926	-4.02097	0.00277688
FBgn0038191	CG9925	-2.89738	6.39e-05
FBgn0038252	BigH1	-2.38202	1.57e-05
FBgn0038566	CG14317	-2.46352	0.00258936
FBgn0039806	CG15545	-2.21178	0.000311569
FBgn0040232	cmet	-2.22288	9.89e-05
FBgn0040602	CG14545	-2.96007	0.000492181
FBgn0041232	CG32395	-4.61863	2.21e-07
FBgn0041581	AttB	-2.28486	0.000120366
FBgn0047092	CR32730	-2.2401	6.48e-08
FBgn0047199	CG31517	-5.11538	0.00363296
FBgn0051204	CG31204	-2.31476	0.00128678
FBgn0052160	CR32160	-6.10927	6.08e-06
FBgn0052581	CG32581	-4.71962	1.06e-77
FBgn0087021	Spc25	-2.44802	7.6e-10
FBgn0259237	CG42335	-2.34164	0.0433724
FBgn0259791	bora	-4.23601	0.000767157
FBgn0259856	Su(Ste):CR42425	-5.27895	0.00174208
FBgn0259861	Su(Ste):CR42430	-6.66738	2.97e-07
FBgn0259864	Su(Ste):CR42433	-6.00039	3.66e-05
FBgn0259870	Su(Ste):CR42439	-6.08635	2.05e-05
FBgn0260399	gwl	-2.49855	3.35e-05
FBgn0260780	wisp	-2.3243	1.1e-05
FBgn0260986	mei-38	-2.29044	0.00208649
FBgn0261402	Ir75b	-2.12594	2.64e-05
FBgn0261987	Pxt	-3.87192	2.76e-09
FBgn0262352	CG43050	-6.07537	2.61e-25
FBgn0264541	CG43920	-2.19918	0.000465364
FBgn0264747	CG44005	-2.58786	0.00195587
FBgn0264790	CR44020	-2.29603	0.00982611
FBgn0265697	CR44504	-4.55649	0.0351137
FBgn0266459	CG45084	-5.04805	1.69e-14
FBgn0266683	CR45173	-5.93884	2.84e-07
FBgn0266774	CR45239	-2.78753	0.00317377
FBgn0267727	Pen	-2.79491	7.47e-06
FBgn0002562	Lsp1alpha	2.18968	0.00119182
FBgn0010403	Obp83b	2.50055	0.000359097
FBgn0011293	a10	2.27443	0.00660529
FBgn0011294	a5	4.42521	0.000158818
FBgn0031176	CG1678	10.0181	1.24e-22
FBgn0032505	CG16826	6.77349	6.39e-23
FBgn0035665	Jon65Aiii	2.85022	0.0382656
FBgn0035886	Jon66Ci	3.2701	0.0465384
FBgn0037395	CG10280	2.705	0.0228743
FBgn0085241	CG34212	3.01553	0.00566351
FBgn0250815	Jon65Aiv	2.65825	0.00409596
FBgn0262605	CG43131	2.1514	0.0256494
FBgn0266455	CG45080	6.5369	3.34e-12
FBgn0267062	CR45506	2.33734	0.00792702
