# Supplementary material for: A systems level approach to temporal expression dynamics in Drosophila reveals clusters of long term memory genes
Source: PLoS Genet. 2017 Oct 30;13(10):e1007054. doi: 10.1371/journal.pgen.1007054 (PMC5679645; doi:10.1371/journal.pgen.1007054)
Supplement: S7 Table — (XLSX) [file pgen.1007054.s010.xlsx]

## Sheet: S7_Table
FBgn	Gene	2.5 hours	7 hours	4 days
FBgn0000227	Bsg25A	-6.02437	-4.61744	na
FBgn0000276	CecA1	na	-3.29999	2.16299
FBgn0031176	CG1678	na	10.0181	-4.16795
FBgn0031621	Elba3	-5.0802	-3.23146	na
FBgn0032505	CG16826	na	6.77349	-4.16677
FBgn0035665	Jon65Aiii	na	2.85022	4.52787
FBgn0036320	CG10943	na	-6.98761	5.36446
FBgn0041581	AttB	na	-2.28486	2.04784
FBgn0085241	CG34212	na	3.01553	-3.2014
FBgn0250815	Jon65Aiv	na	2.65825	3.54374
FBgn0259237	CG42335	na	-2.34164	4.22732
FBgn0266455	CG45080	na	6.5369	-4.28051
