# Supplementary material for: A systems level approach to temporal expression dynamics in Drosophila reveals clusters of long term memory genes
Source: PLoS Genet. 2017 Oct 30;13(10):e1007054. doi: 10.1371/journal.pgen.1007054 (PMC5679645; doi:10.1371/journal.pgen.1007054)
Supplement: S8 Table — (XLSX) [file pgen.1007054.s011.xlsx]

## Sheet: S8_Table
Flybase ID	up/down regulated
FBGN0010388	Down
FBGN0014454	Down
FBGN0030501	Down
FBGN0034328	Down
FBGN0012042	Down
FBGN0003733	Down
FBGN0067903	Down
FBGN0041581	Down
FBGN0004649	Down
FBGN0002569	Down
FBGN0004240	Down
FBGN0000278	Down
FBGN0034475	Down
FBGN0000277	Down
FBGN0000276	Down
FBGN0041183	Down
FBGN0260455	Down
FBGN0011281	up
FBGN0011294	up
FBGN0011293	up
FBGN0002562	up
FBGN0039298	up
FBGN0250832	up
FBGN0010403	up
FBGN0010401	up
