# Supplementary material for: A systems level approach to temporal expression dynamics in Drosophila reveals clusters of long term memory genes
Source: PLoS Genet. 2017 Oct 30;13(10):e1007054. doi: 10.1371/journal.pgen.1007054 (PMC5679645; doi:10.1371/journal.pgen.1007054)
Supplement: S9 Table — (XLSX) [file pgen.1007054.s012.xlsx]

## Sheet: S9_Table
Stock Name	Genotype	Source	Stock Number
Canton S	CS (Wildtype)	Bosco Lab Stock
dnc[1]	dnc[1]	Gift from Griffith Lab (Brandies University)
Orb2[ΔQ]	Orb2[ΔQ]	Gift from Griffith Lab (Brandies University)
Elav-Gal4 Switch	y[1] w[*]; P{w[+mC]=elav-Switch.O}GSG301	Keleman et al., 2007
MB-Gal4 Switch	P{MB‐Switch}	Gift from Roman Lab (Baylor College of Medicine)
dpt[RNAi]	y[1] v[1]; P{y[+t7.7] v[+t1.8]=TRiP.HMJ21267}attP40	Bloomington Stock Center	53923
yip7[RNAi]	y[1] sc[*] v[1]; P{y[+t7.7] v[+t1.8]=TRiP.HMC03980}attP2	Bloomington Stock Center	55293
Kaz-M1[RNAi]	y[1] v[1]; P{y[+t7.7] v[+t1.8]=TRiP.HMS02308}attP40	Bloomington Stock Center	41886
IM18[RNAi]	y[1] sc[*] v[1]; P{y[+t7.7] v[+t1.8]=TRiP.HMC04569}attP40	Bloomington Stock Center	57187
αTry[RNAi]	y[1] sc[*] v[1]; P{y[+t7.7] v[+t1.8]=TRiP.HMC03396}attP2	Bloomington Stock Center	51824
βTry[RNAi]	y[1] sc[*] v[1]; P{y[+t7.7] v[+t1.8]=TRiP.HMC04394}attP40	Bloomington Stock Center	56954
kTry[RNAi]	y[1] sc[*] v[1]; P{y[+t7.7] v[+t1.8]=TRiP.HMC03772}attP40	Bloomington Stock Center	55148
Jon65Aiii[RNAi]	y[1] sc[*] v[1]; P{y[+t7.7] v[+t1.8]=TRiP.HMC02917}attP2	Bloomington Stock Center	51692
MalA1[RNAi]	y[1] sc[*] v[1]; P{y[+t7.7] v[+t1.8]=TRiP.HMC05263}attP40	Bloomington Stock Center	62256
Jon65Aiv	y[1] sc[*] v[1]; P{y[+t7.7] v[+t1.8]=TRiP.HMS02689}attP2	Bloomington Stock Center	43306
