# Supplementary material for: A systems level approach to temporal expression dynamics in Drosophila reveals clusters of long term memory genes
Source: PLoS Genet. 2017 Oct 30;13(10):e1007054. doi: 10.1371/journal.pgen.1007054 (PMC5679645; doi:10.1371/journal.pgen.1007054)
Supplement: S10 Table — (XLSX) [file pgen.1007054.s013.xlsx]

## Sheet: S10_Table
Gene	Forward primer	Reverse primer
Actin	cgcaaggatctgtatgccaa	ACGGAGTACTTGCGCTCTGG
Yip7	CTCCATCATCGGAAACGAGT	GTGAACTCGGGGCTAGTACG
CecA1	ACATCTTCGTTTTCGTCGCT	CGTTCGATTTTCTTGCCAAT
yl	GGATTCAACCTAACCTCGCA	ATTTCCGTATCGACTGGACG
Dro	CCATCGAGGATCACCTGACT	GATGACTTCTCCGCGGTATG
dtr	TTGTCAAGAAAGATTCCGGG	TGTCGTCTTCGGACTCTGTG
αTry	TAGCCTGGCCACTTACAACC	CGTATCCGTAGGTGGAGGAA
MalA1	CAAGGAGGTGGGCATTAAAA	GGGGTCACTGTCCACAGACT
PGRPsb2	ATCTACGAGGGCTTGGGTTT	AGCATCTGCGAAGGAGGTAA
Jon65Aiii	AACACCTGGGTTCTCACTGC	TCAGGGAAATGTCGTTCCTC
AmyP	AATTCGACACCAACTACGCC	GTTCACAGGGGAGACCTGAA
ηTry	GGCTTGTCATCCGATCAACT	CGCCAGTAGTAGGCTTCCTG
Dpt	ACCGCAGTACCCACTCAATC	ATTCAGTCCAATCTCGTGGC
KazM1	GATCGGTCGTAAAGTCGGAA	CACCCCAATTAACCAGTCGT
VanLike	TTCTGCTATTTCCGGACACC	GCAAAGCGAACTTCTTGGAC
Mesh	CTACGACGACGACAGCGATA	AAAATCAATTTGCGGTTTGC
IM18	CATGAAGCTGATCGCATTGT	TGGAGACCTGAACGGATTTC
Jon65Aiv	TTTCCCTGAAGCTGAGTGCT	AGACGGTCACGGACTGAACT
Jon74E	CCGTACCCTTAGGAACGACA	TATGAATGGCGCTGCTGTAG
Elba3	GAACAGATGAGCGAAAAGGC	CACCATGTCGAAGGCATCTA
bTry	TGATCCTGTTGTCGGCTGTA	AGTAGATGGATCCACCGCAG
Dpt	ACCGCAGTACCCACTCAATC	ATTCAGTCCAATCTCGTGGC
Lsp1alpha	TAGCCGCGATCTGTACCTCT	CCCAGATCCTCGGTGAAGTA
Ics	GAGGCCTCAACAAGCACTTC	GGGAACATGTCAAGCGATTT
CG34212	GTGGTCTTGGCCATTCTCAT	GGACAGAGGGGTGACTTCAA
CG13947	TACCACCACCACCACTTCAA	CTTAAGCAGGGGATGACTCG
CG45080	CAACTGAGGCCACCTTCTTC	GTTGTGGTGGTAATCCAGGG
Jon66Ci	ACTACAACGAATGGTGGGCT	TCTGGAGATCGACACACTGC
kTry	CGGGATTCGTAGTTCAAGGA	GCAGCTGCTATGGTTTCCTC
